# Supplementary material for: FOXG1 drives transcriptomic networks to specify principal neuron subtypes during the development of the medial pallium
Source: Sci Adv. 2023 Feb 15;9(7):eade2441. doi: 10.1126/sciadv.ade2441 (PMC9931217; doi:10.1126/sciadv.ade2441)
Supplement: Supplementary file 2 — Tables S1 to S6 [file sciadv.ade2441_tables_s1_to_s6.zip]

Archive with 4 entries (4 files):
- sciadv.ade2441_table_s1.xlsx
- sciadv.ade2441_table_s2.xlsx
- sciadv.ade2441_table_s3.xlsx
- sciadv.ade2441_tables_s4_to_s6.docx
