# Supplementary material for: FOXG1 drives transcriptomic networks to specify principal neuron subtypes during the development of the medial pallium
Source: Sci Adv. 2023 Feb 15;9(7):eade2441. doi: 10.1126/sciadv.ade2441 (PMC9931217; doi:10.1126/sciadv.ade2441)
Supplement: Supplementary file 2 — Tables S1 to S6 [file sciadv.ade2441_tables_s1_to_s6.zip › sciadv.ade2441_table_s1.xlsx]

## Sheet: CTR_Cluster7_Markers
Table S1. MP 7 subtypes enriched genes
gene	p_val	avg_log2FC	pct.1	pct.2	p_val_adj	cluster
Mef2c	0	1.8451	0.731	0.198	0	RSC-PyNs (UL)
Satb2	0	1.4189	0.66	0.145	0	RSC-PyNs (UL)
Dab1	0	1.30032	0.76	0.3	0	RSC-PyNs (UL)
Ntm	0	1.22143	0.746	0.277	0	RSC-PyNs (UL)
Ptprz1	1.72823e-283	1.1819	0.811	0.437	3.06882e-279	RSC-PyNs (UL)
Pou3f1	0	1.15983	0.796	0.335	0	RSC-PyNs (UL)
Tenm3	3.96406e-214	0.915215	0.369	0.082	7.03898e-210	RSC-PyNs (UL)
Itpr1	2.23648e-246	0.892683	0.358	0.064	3.97131e-242	RSC-PyNs (UL)
Flrt3	5.99455e-165	0.880669	0.454	0.163	1.06445e-160	RSC-PyNs (UL)
Tenm2	1.0533e-138	0.83029	0.61	0.325	1.87034e-134	RSC-PyNs (UL)
Sobp	3.54429e-142	0.820007	0.613	0.318	6.29359e-138	RSC-PyNs (UL)
Nefm	6.99208e-102	0.779662	0.277	0.092	1.24158e-97	RSC-PyNs (UL)
Limch1	3.48844e-134	0.775256	0.515	0.234	6.19443e-130	RSC-PyNs (UL)
Id2	1.60494e-131	0.767572	0.873	0.702	2.84989e-127	RSC-PyNs (UL)
Ptn	8.90839e-113	0.747967	0.628	0.344	1.58186e-108	RSC-PyNs (UL)
Runx1t1	1.50483e-119	0.736718	0.675	0.394	2.67213e-115	RSC-PyNs (UL)
Mpped1	3.76881e-135	0.734411	0.658	0.353	6.69228e-131	RSC-PyNs (UL)
Plxna4	2.71322e-142	0.720561	0.463	0.176	4.81787e-138	RSC-PyNs (UL)
Gpr85	2.35021e-100	0.653014	0.522	0.273	4.17326e-96	RSC-PyNs (UL)
Tmem158	8.0673e-96	0.619125	0.564	0.309	1.43251e-91	RSC-PyNs (UL)
Arpp21	1.02651e-92	0.61744	0.345	0.142	1.82277e-88	RSC-PyNs (UL)
Abracl	4.54999e-129	0.607051	0.904	0.719	8.07942e-125	RSC-PyNs (UL)
Ndrg1	1.88159e-112	0.592529	0.265	0.077	3.34113e-108	RSC-PyNs (UL)
Mif	3.25632e-167	0.588352	0.984	0.934	5.78224e-163	RSC-PyNs (UL)
Rabgap1l	3.1473e-83	0.573195	0.383	0.177	5.58867e-79	RSC-PyNs (UL)
Gpm6a	2.89628e-91	0.56968	0.787	0.576	5.14292e-87	RSC-PyNs (UL)
Myt1l	1.4201e-83	0.557168	0.759	0.545	2.52168e-79	RSC-PyNs (UL)
Dok5	5.84713e-78	0.553093	0.39	0.184	1.03827e-73	RSC-PyNs (UL)
Macrod2	6.293e-72	0.550609	0.526	0.315	1.11745e-67	RSC-PyNs (UL)
Ube2ql1	8.54871e-99	0.538933	0.264	0.08	1.51799e-94	RSC-PyNs (UL)
Tspan13	2.82201e-71	0.533456	0.717	0.53	5.01104e-67	RSC-PyNs (UL)
Ttc28	1.08699e-90	0.525777	0.917	0.792	1.93017e-86	RSC-PyNs (UL)
C1qtnf4	1.1219e-82	0.518613	0.772	0.551	1.99216e-78	RSC-PyNs (UL)
Robo2	4.47549e-81	0.510009	0.362	0.153	7.94712e-77	RSC-PyNs (UL)
Dpy19l1	9.77285e-78	0.507654	0.332	0.138	1.73537e-73	RSC-PyNs (UL)
Nme1	1.46169e-130	0.506421	0.969	0.917	2.59552e-126	RSC-PyNs (UL)
Cntn2	8.54031e-64	0.503411	0.838	0.676	1.5165e-59	RSC-PyNs (UL)
Gng3	2.09082e-70	0.499962	0.851	0.685	3.71267e-66	RSC-PyNs (UL)
Ptprd	3.59212e-55	0.474607	0.584	0.388	6.37853e-51	RSC-PyNs (UL)
Mn1	3.38089e-70	0.462484	0.367	0.168	6.00344e-66	RSC-PyNs (UL)
Mir124-2hg	3.1483e-71	0.460089	0.328	0.143	5.59044e-67	RSC-PyNs (UL)
Pcdh9	2.0606e-68	0.451757	0.258	0.1	3.659e-64	RSC-PyNs (UL)
Lmo4	5.6759e-53	0.443816	0.863	0.725	1.00787e-48	RSC-PyNs (UL)
Pak3	2.4371e-49	0.440916	0.416	0.246	4.32756e-45	RSC-PyNs (UL)
Ncam1	6.87122e-67	0.434947	0.904	0.759	1.22012e-62	RSC-PyNs (UL)
Fam49a	8.14924e-45	0.423927	0.539	0.364	1.44706e-40	RSC-PyNs (UL)
Bzw2	8.15155e-88	0.409013	0.976	0.904	1.44747e-83	RSC-PyNs (UL)
Zfp462	3.60937e-38	0.402943	0.589	0.423	6.40915e-34	RSC-PyNs (UL)
Csrnp3	3.52569e-51	0.401672	0.257	0.118	6.26056e-47	RSC-PyNs (UL)
Shtn1	1.15993e-47	0.39961	0.623	0.429	2.05969e-43	RSC-PyNs (UL)
Abr	4.11547e-51	0.399366	0.26	0.121	7.30785e-47	RSC-PyNs (UL)
Khdrbs2	2.19872e-38	0.394537	0.418	0.263	3.90427e-34	RSC-PyNs (UL)
Hmgcs1	5.18295e-32	0.386368	0.522	0.375	9.20337e-28	RSC-PyNs (UL)
Tiam2	1.14266e-34	0.382231	0.366	0.227	2.02903e-30	RSC-PyNs (UL)
Syt5	3.81051e-37	0.376386	0.32	0.189	6.76633e-33	RSC-PyNs (UL)
Hist3h2ba	2.75856e-74	0.370617	0.962	0.911	4.89838e-70	RSC-PyNs (UL)
Rell2	2.20549e-46	0.368333	0.257	0.124	3.91629e-42	RSC-PyNs (UL)
Zfp428	3.40644e-47	0.361605	0.828	0.7	6.04881e-43	RSC-PyNs (UL)
Fnbp1l	1.12214e-39	0.361363	0.83	0.712	1.99258e-35	RSC-PyNs (UL)
Bhlhe22	6.3476e-28	0.357097	0.805	0.706	1.12714e-23	RSC-PyNs (UL)
Ybx3	2.28212e-29	0.356555	0.376	0.251	4.05235e-25	RSC-PyNs (UL)
Cnr1	1.04796e-30	0.352252	0.512	0.366	1.86087e-26	RSC-PyNs (UL)
Stmn4	7.95752e-36	0.346983	0.733	0.579	1.41302e-31	RSC-PyNs (UL)
Bex1	7.62412e-36	0.344422	0.705	0.55	1.35381e-31	RSC-PyNs (UL)
Msra	1.32359e-27	0.323485	0.377	0.253	2.3503e-23	RSC-PyNs (UL)
Ppp3ca	1.39173e-25	0.31601	0.596	0.469	2.47129e-21	RSC-PyNs (UL)
Hs6st2	3.03182e-31	0.313981	0.304	0.177	5.3836e-27	RSC-PyNs (UL)
Bcl11a	5.37358e-39	0.313489	0.906	0.788	9.54186e-35	RSC-PyNs (UL)
Bend5	3.50946e-29	0.312382	0.355	0.227	6.23175e-25	RSC-PyNs (UL)
Prnp	6.9726e-26	0.302225	0.433	0.305	1.23812e-21	RSC-PyNs (UL)
Khdrbs3	1.77739e-26	0.301605	0.756	0.635	3.15612e-22	RSC-PyNs (UL)
Fdps	1.54945e-23	0.29516	0.663	0.538	2.75135e-19	RSC-PyNs (UL)
Ank2	1.05816e-20	0.293162	0.486	0.369	1.87898e-16	RSC-PyNs (UL)
Gabra2	9.71721e-22	0.291878	0.648	0.524	1.72549e-17	RSC-PyNs (UL)
Serp2	5.84305e-28	0.286279	0.805	0.682	1.03755e-23	RSC-PyNs (UL)
Mrpl34	4.3609e-34	0.285287	0.833	0.734	7.74366e-30	RSC-PyNs (UL)
Adgrl2	4.82e-26	0.28268	0.328	0.204	8.55888e-22	RSC-PyNs (UL)
Eif1b	1.47284e-21	0.281993	0.891	0.833	2.61532e-17	RSC-PyNs (UL)
Dctpp1	6.62913e-25	0.278533	0.658	0.54	1.17713e-20	RSC-PyNs (UL)
Nbea	4.68834e-18	0.27811	0.436	0.328	8.32509e-14	RSC-PyNs (UL)
Hivep2	1.00886e-23	0.275734	0.261	0.16	1.79144e-19	RSC-PyNs (UL)
Tuba1b	1.05077e-19	0.272964	0.648	0.54	1.86585e-15	RSC-PyNs (UL)
Nell2	5.72809e-24	0.272868	0.474	0.345	1.01714e-19	RSC-PyNs (UL)
St8sia2	1.81132e-21	0.269274	0.47	0.345	3.21637e-17	RSC-PyNs (UL)
Ly6h	2.32035e-46	0.267967	0.981	0.895	4.12025e-42	RSC-PyNs (UL)
Rac3	3.07768e-24	0.26329	0.687	0.532	5.46504e-20	RSC-PyNs (UL)
Med10	7.87705e-20	0.262522	0.446	0.332	1.39873e-15	RSC-PyNs (UL)
Gapdh	6.5576e-48	0.260937	0.992	0.965	1.16443e-43	RSC-PyNs (UL)
Cdkn1c	7.87512e-22	0.260217	0.479	0.35	1.39838e-17	RSC-PyNs (UL)
Prr7	3.77712e-19	0.259957	0.512	0.4	6.70703e-15	RSC-PyNs (UL)
Tmsb4x	3.99652e-114	0.259456	1	1	7.09662e-110	RSC-PyNs (UL)
Arhgdig	5.51517e-21	0.256777	0.274	0.177	9.79329e-17	RSC-PyNs (UL)
Cacng4	1.43091e-19	0.256692	0.379	0.275	2.54087e-15	RSC-PyNs (UL)
Bex4	2.23456e-19	0.256476	0.571	0.452	3.9679e-15	RSC-PyNs (UL)
Efnb2	3.45009e-23	0.253385	0.293	0.182	6.12632e-19	RSC-PyNs (UL)
Arpc2	3.92903e-18	0.252297	0.714	0.62	6.97679e-14	RSC-PyNs (UL)
Cetn3	6.62525e-20	0.251596	0.672	0.551	1.17645e-15	RSC-PyNs (UL)
Shank1	1.31908e-17	0.251151	0.302	0.21	2.34229e-13	RSC-PyNs (UL)
gene	p_val	avg_log2FC	pct.1	pct.2	p_val_adj	cluster
Nts	5.80672e-76	3.60064	0.378	0.096	1.0311e-71	SubC-PyNs
Sox5	3.04264e-220	1.73457	0.744	0.149	5.40282e-216	SubC-PyNs
Meg3	3.01126e-138	1.64502	0.927	0.513	5.34709e-134	SubC-PyNs
Lmo3	3.79144e-243	1.60854	0.567	0.071	6.73246e-239	SubC-PyNs
Dync1i1	5.81955e-196	1.58787	0.671	0.134	1.03338e-191	SubC-PyNs
Ssbp2	1.40307e-134	1.55507	0.86	0.378	2.49144e-130	SubC-PyNs
B3gat1	1.18085e-232	1.51855	0.681	0.113	2.09684e-228	SubC-PyNs
Nrgn	3.72506e-112	1.49816	0.358	0.059	6.61459e-108	SubC-PyNs
Tle4	2.13603e-78	1.4703	0.448	0.128	3.79294e-74	SubC-PyNs
Fezf2	6.58306e-106	1.43127	0.764	0.31	1.16895e-101	SubC-PyNs
Nr4a2	1.7544e-127	1.43068	0.378	0.059	3.11528e-123	SubC-PyNs
Bcl11b	6.1428e-107	1.37446	0.806	0.331	1.09078e-102	SubC-PyNs
Rprm	3.92539e-83	1.36717	0.832	0.431	6.97031e-79	SubC-PyNs
Caly	5.34886e-132	1.34869	0.655	0.175	9.49797e-128	SubC-PyNs
Sparcl1	2.55292e-157	1.28365	0.539	0.099	4.53322e-153	SubC-PyNs
Wasf1	2.80888e-104	1.18179	0.689	0.236	4.98773e-100	SubC-PyNs
Lix1	7.31915e-70	1.17266	0.645	0.27	1.29966e-65	SubC-PyNs
Cadm1	4.50362e-85	1.13381	0.769	0.345	7.99707e-81	SubC-PyNs
Cdh13	3.85757e-206	1.12239	0.453	0.05	6.84989e-202	SubC-PyNs
Nrcam	2.15377e-141	1.10362	0.516	0.098	3.82444e-137	SubC-PyNs
Sybu	8.44531e-139	1.07788	0.425	0.068	1.49963e-134	SubC-PyNs
Arpp21	4.42208e-112	1.07562	0.622	0.168	7.85229e-108	SubC-PyNs
Neto2	9.27396e-88	1.07169	0.484	0.132	1.64678e-83	SubC-PyNs
B3galt2	3.70979e-143	1.06114	0.456	0.075	6.58748e-139	SubC-PyNs
Kif26a	4.13785e-270	1.05551	0.399	0.026	7.34758e-266	SubC-PyNs
Rprml	9.43125e-177	1.04287	0.339	0.032	1.67471e-172	SubC-PyNs
Tubb2a	7.76262e-85	1.02901	0.974	0.811	1.37841e-80	SubC-PyNs
Tenm2	1.4687e-61	0.970963	0.756	0.373	2.60796e-57	SubC-PyNs
Tshz3	1.1008e-147	0.943889	0.409	0.057	1.95468e-143	SubC-PyNs
Mef2c	4.99133e-36	0.936315	0.588	0.308	8.86311e-32	SubC-PyNs
Pcsk2	4.06053e-178	0.924321	0.332	0.029	7.21028e-174	SubC-PyNs
Grm5	1.0844e-118	0.922284	0.376	0.061	1.92556e-114	SubC-PyNs
Plk2	1.41731e-88	0.918113	0.508	0.136	2.51672e-84	SubC-PyNs
Sez6	2.28501e-50	0.915863	0.653	0.321	4.05749e-46	SubC-PyNs
Atp1b1	3.71271e-66	0.913614	0.402	0.111	6.59266e-62	SubC-PyNs
Camk2n1	6.24147e-92	0.90903	0.376	0.077	1.1083e-87	SubC-PyNs
Atp2b1	2.45313e-38	0.903811	0.759	0.475	4.35603e-34	SubC-PyNs
Camkv	1.21466e-89	0.895726	0.417	0.096	2.15687e-85	SubC-PyNs
Ina	1.26002e-61	0.886504	0.922	0.605	2.23741e-57	SubC-PyNs
Tmem108	4.74981e-47	0.859492	0.596	0.26	8.43423e-43	SubC-PyNs
Ptprd	4.00975e-43	0.849096	0.728	0.419	7.12011e-39	SubC-PyNs
Wnt7b	4.18657e-68	0.822667	0.293	0.06	7.43409e-64	SubC-PyNs
Enc1	1.92908e-38	0.814882	0.764	0.47	3.42546e-34	SubC-PyNs
Adgrb3	5.13216e-63	0.790164	0.407	0.117	9.11317e-59	SubC-PyNs
Gpr22	8.66129e-100	0.786648	0.311	0.049	1.53798e-95	SubC-PyNs
Vcan	1.3851e-39	0.777162	0.381	0.138	2.45952e-35	SubC-PyNs
Igfbp3	2.09258e-165	0.775825	0.269	0.02	3.71579e-161	SubC-PyNs
Opcml	1.57341e-39	0.766241	0.801	0.469	2.7939e-35	SubC-PyNs
Dlgap1	9.40092e-47	0.766174	0.44	0.161	1.66932e-42	SubC-PyNs
Bend6	2.291e-55	0.760146	0.456	0.155	4.06813e-51	SubC-PyNs
Ctnnd2	1.27837e-49	0.756419	0.505	0.194	2.27e-45	SubC-PyNs
Prnp	7.69753e-34	0.746873	0.611	0.321	1.36685e-29	SubC-PyNs
Id2	6.50594e-18	0.736106	0.834	0.737	1.15526e-13	SubC-PyNs
Ldb2	1.94784e-82	0.733088	0.311	0.058	3.45877e-78	SubC-PyNs
Sobp	5.24188e-38	0.725109	0.699	0.371	9.30801e-34	SubC-PyNs
Grin2b	3.3279e-36	0.697872	0.694	0.393	5.90936e-32	SubC-PyNs
Syt4	1.15097e-07	0.696657	0.624	0.511	0.00204377	SubC-PyNs
Islr2	4.27705e-36	0.689119	0.775	0.442	7.59476e-32	SubC-PyNs
Gria3	1.95691e-54	0.687361	0.285	0.068	3.47489e-50	SubC-PyNs
Adcy1	3.15449e-91	0.68405	0.267	0.039	5.60143e-87	SubC-PyNs
Tox	6.89201e-175	0.679394	0.254	0.016	1.22381e-170	SubC-PyNs
Pcdh9	5.86189e-48	0.671335	0.389	0.124	1.0409e-43	SubC-PyNs
Snap25	3.01733e-41	0.666271	0.456	0.178	5.35787e-37	SubC-PyNs
Lpl	1.4704e-34	0.662401	0.259	0.08	2.611e-30	SubC-PyNs
Cntn1	1.55327e-101	0.658733	0.272	0.036	2.75815e-97	SubC-PyNs
Ly6h	1.03307e-55	0.657367	0.987	0.911	1.83443e-51	SubC-PyNs
Syt5	3.06014e-45	0.655594	0.508	0.205	5.43388e-41	SubC-PyNs
Ndn	5.12275e-29	0.652344	0.785	0.544	9.09646e-25	SubC-PyNs
Cacna1e	1.08594e-84	0.64273	0.285	0.047	1.9283e-80	SubC-PyNs
Dpp6	4.31246e-50	0.642306	0.326	0.092	7.65764e-46	SubC-PyNs
Glra2	3.44878e-86	0.636811	0.269	0.042	6.124e-82	SubC-PyNs
Camk2b	3.23655e-32	0.63537	0.526	0.254	5.74714e-28	SubC-PyNs
Gap43	1.88382e-37	0.634114	0.93	0.717	3.3451e-33	SubC-PyNs
Xpr1	2.47426e-32	0.632948	0.684	0.383	4.39354e-28	SubC-PyNs
C1qtnf4	3.52335e-28	0.628519	0.816	0.591	6.25641e-24	SubC-PyNs
2010107G23Rik	4.41141e-36	0.623739	0.503	0.22	7.83335e-32	SubC-PyNs
Chl1	1.27206e-25	0.62371	0.79	0.548	2.25879e-21	SubC-PyNs
Nin	1.57461e-104	0.620067	0.256	0.031	2.79604e-100	SubC-PyNs
Ndufa5	1.64683e-28	0.617963	0.842	0.608	2.92427e-24	SubC-PyNs
Fosl2	7.54836e-84	0.61128	0.256	0.038	1.34036e-79	SubC-PyNs
Rgma	2.70951e-49	0.610787	0.295	0.078	4.81128e-45	SubC-PyNs
Pcsk1n	4.41725e-32	0.61004	0.915	0.714	7.84371e-28	SubC-PyNs
Prkce	1.35088e-34	0.607605	0.477	0.208	2.39877e-30	SubC-PyNs
Dab1	1.42775e-34	0.603173	0.723	0.391	2.53526e-30	SubC-PyNs
Lrfn5	1.07446e-59	0.598387	0.324	0.079	1.90791e-55	SubC-PyNs
Rac3	9.40432e-29	0.596253	0.803	0.557	1.66992e-24	SubC-PyNs
Shtn1	5.93006e-29	0.59468	0.754	0.46	1.053e-24	SubC-PyNs
Anks1b	1.05288e-32	0.591796	0.399	0.162	1.8696e-28	SubC-PyNs
Gnao1	2.78982e-24	0.590447	0.762	0.54	4.95389e-20	SubC-PyNs
Slc6a15	1.62049e-82	0.589801	0.254	0.038	2.8775e-78	SubC-PyNs
Sh3gl2	7.53803e-28	0.587577	0.425	0.196	1.33853e-23	SubC-PyNs
Cspg5	2.55665e-29	0.587169	0.422	0.186	4.53984e-25	SubC-PyNs
Map9	1.13408e-29	0.585602	0.492	0.235	2.01378e-25	SubC-PyNs
Cdh11	3.23171e-62	0.584228	0.267	0.054	5.73855e-58	SubC-PyNs
Arl4a	1.63969e-45	0.579394	0.345	0.107	2.9116e-41	SubC-PyNs
Gm38112	7.25725e-31	0.576565	0.332	0.126	1.28867e-26	SubC-PyNs
Tbr1	1.68195e-37	0.573176	0.326	0.109	2.98664e-33	SubC-PyNs
Fam110b	9.13003e-25	0.572916	0.541	0.293	1.62122e-20	SubC-PyNs
Atp1a3	3.27563e-26	0.570404	0.412	0.188	5.81654e-22	SubC-PyNs
Sncb	1.40868e-43	0.567833	0.277	0.076	2.50139e-39	SubC-PyNs
Gng3	3.75964e-34	0.564373	0.943	0.712	6.676e-30	SubC-PyNs
Thra	6.25593e-46	0.563606	0.987	0.908	1.11087e-41	SubC-PyNs
Rnf121	8.98995e-17	0.56163	0.461	0.268	1.59635e-12	SubC-PyNs
Dnm3	1.63962e-38	0.559221	0.389	0.139	2.91148e-34	SubC-PyNs
2900009J06Rik	2.02781e-60	0.555452	0.277	0.059	3.60078e-56	SubC-PyNs
Fxyd6	1.78486e-24	0.554136	0.858	0.654	3.16937e-20	SubC-PyNs
Calm2	1.568e-39	0.552276	0.979	0.946	2.78429e-35	SubC-PyNs
Phactr1	9.17301e-28	0.549044	0.472	0.225	1.62885e-23	SubC-PyNs
Celf4	2.18276e-16	0.545906	0.648	0.449	3.87593e-12	SubC-PyNs
Foxp1	2.14828e-23	0.544371	0.487	0.254	3.81471e-19	SubC-PyNs
Cdv3	6.62452e-20	0.544118	0.58	0.359	1.17632e-15	SubC-PyNs
Sh3glb1	1.95986e-26	0.540586	0.575	0.309	3.48012e-22	SubC-PyNs
Ncam1	1.08772e-29	0.537635	0.935	0.785	1.93147e-25	SubC-PyNs
Chd5	1.23126e-35	0.534778	0.389	0.147	2.18635e-31	SubC-PyNs
Mapt	6.61012e-43	0.534556	0.995	0.861	1.17376e-38	SubC-PyNs
Rspo3	7.19749e-31	0.532384	0.376	0.148	1.27806e-26	SubC-PyNs
Clec2l	4.15235e-36	0.527794	0.311	0.102	7.37332e-32	SubC-PyNs
Flrt2	2.97261e-36	0.526075	0.306	0.099	5.27846e-32	SubC-PyNs
Arxes1	6.01793e-29	0.524235	0.321	0.123	1.0686e-24	SubC-PyNs
Lingo1	2.19349e-28	0.523676	0.453	0.208	3.89498e-24	SubC-PyNs
Scn2a1	4.92706e-30	0.52278	0.308	0.113	8.74899e-26	SubC-PyNs
Aig1	9.74393e-21	0.522445	0.518	0.292	1.73023e-16	SubC-PyNs
Stmn2	1.45679e-45	0.519807	1	0.936	2.58682e-41	SubC-PyNs
Smarca2	2.22789e-19	0.517803	0.635	0.405	3.95606e-15	SubC-PyNs
Arhgdig	9.2317e-20	0.517514	0.378	0.191	1.63927e-15	SubC-PyNs
Tmsb10	5.58873e-87	0.515178	1	1	9.9239e-83	SubC-PyNs
Ahi1	8.8589e-19	0.513332	0.749	0.548	1.57307e-14	SubC-PyNs
Ephb1	1.44221e-29	0.506199	0.337	0.129	2.56094e-25	SubC-PyNs
Ntrk2	5.47379e-36	0.504815	0.264	0.078	9.71981e-32	SubC-PyNs
Kifap3	1.99476e-22	0.504054	0.79	0.555	3.54209e-18	SubC-PyNs
Nap1l5	4.80577e-29	0.495013	0.301	0.11	8.5336e-25	SubC-PyNs
Ldha	4.96559e-21	0.491479	0.738	0.506	8.81739e-17	SubC-PyNs
Tusc3	4.01519e-22	0.491417	0.461	0.232	7.12977e-18	SubC-PyNs
Efnb3	8.7805e-19	0.49126	0.407	0.212	1.55915e-14	SubC-PyNs
Arxes2	2.68727e-23	0.489673	0.319	0.135	4.77179e-19	SubC-PyNs
Mpped1	5.11833e-22	0.486787	0.684	0.411	9.08862e-18	SubC-PyNs
Ptprz1	6.63593e-19	0.483684	0.746	0.513	1.17834e-14	SubC-PyNs
Slc35f1	2.21731e-27	0.478843	0.329	0.129	3.93728e-23	SubC-PyNs
Reep1	4.15614e-18	0.474102	0.531	0.321	7.38006e-14	SubC-PyNs
Cmip	7.71197e-17	0.469281	0.658	0.451	1.36941e-12	SubC-PyNs
Abi2	4.89776e-25	0.467812	0.427	0.2	8.69694e-21	SubC-PyNs
Scoc	1.01017e-20	0.465246	0.497	0.27	1.79376e-16	SubC-PyNs
Fam171b	2.87793e-14	0.460699	0.523	0.332	5.11033e-10	SubC-PyNs
Bex1	3.11095e-20	0.456288	0.811	0.575	5.52411e-16	SubC-PyNs
Fabp3	1.22163e-19	0.454035	0.453	0.243	2.16924e-15	SubC-PyNs
Ndrg1	1.62054e-28	0.453221	0.303	0.111	2.8776e-24	SubC-PyNs
Ywhah	3.97503e-19	0.449979	0.801	0.585	7.05845e-15	SubC-PyNs
Cdk14	2.23713e-28	0.446988	0.272	0.096	3.97248e-24	SubC-PyNs
Nrep	8.56862e-17	0.445983	0.865	0.706	1.52153e-12	SubC-PyNs
Hmgcs1	5.41149e-14	0.443763	0.591	0.4	9.60918e-10	SubC-PyNs
Map1b	2.90054e-31	0.442784	0.992	0.929	5.15048e-27	SubC-PyNs
Snrpn	2.21346e-20	0.442082	0.806	0.592	3.93044e-16	SubC-PyNs
Nrxn1	3.91813e-13	0.442048	0.756	0.544	6.95743e-09	SubC-PyNs
Chd3os	8.64626e-17	0.440364	0.632	0.414	1.53532e-12	SubC-PyNs
Lrrtm1	3.38487e-21	0.432168	0.293	0.124	6.0105e-17	SubC-PyNs
Chchd6	3.92878e-17	0.431321	0.676	0.452	6.97633e-13	SubC-PyNs
Shank1	1.02262e-19	0.429732	0.43	0.221	1.81587e-15	SubC-PyNs
Nrxn2	3.33567e-12	0.422344	0.58	0.398	5.92315e-08	SubC-PyNs
Cnih2	2.0182e-20	0.422233	0.881	0.665	3.58372e-16	SubC-PyNs
Psd	1.15889e-18	0.417985	0.391	0.203	2.05784e-14	SubC-PyNs
Fnbp1l	9.54324e-18	0.412674	0.881	0.732	1.69459e-13	SubC-PyNs
Syt1	2.49735e-10	0.41224	0.459	0.299	4.43454e-06	SubC-PyNs
Arpc2	7.16872e-16	0.407008	0.806	0.633	1.27295e-11	SubC-PyNs
Stmn3	1.22436e-30	0.406747	1	0.969	2.1741e-26	SubC-PyNs
Hmgcr	4.71262e-11	0.406676	0.635	0.462	8.3682e-07	SubC-PyNs
Dpysl2	4.41942e-14	0.404909	0.782	0.596	7.84757e-10	SubC-PyNs
Rpn1	3.66746e-19	0.401024	0.376	0.183	6.5123e-15	SubC-PyNs
Cfap36	2.058e-16	0.400243	0.469	0.268	3.65439e-12	SubC-PyNs
Evl	1.22971e-17	0.399219	0.826	0.601	2.1836e-13	SubC-PyNs
Nop10	3.54578e-18	0.398953	0.873	0.717	6.29624e-14	SubC-PyNs
Prkar2b	5.15031e-15	0.397842	0.422	0.241	9.14541e-11	SubC-PyNs
Cacng4	1.53574e-14	0.397262	0.484	0.29	2.72702e-10	SubC-PyNs
Crym	9.20906e-19	0.396029	0.637	0.385	1.63525e-14	SubC-PyNs
Tenm3	3.68758e-19	0.395259	0.313	0.14	6.54803e-15	SubC-PyNs
Mmd	8.27703e-18	0.394523	0.329	0.156	1.46975e-13	SubC-PyNs
Chgb	2.44712e-18	0.392803	0.373	0.184	4.34536e-14	SubC-PyNs
Nenf	9.62619e-17	0.391206	0.925	0.751	1.70932e-12	SubC-PyNs
Runx1t1	5.72499e-16	0.389098	0.676	0.448	1.01659e-11	SubC-PyNs
Khdrbs3	2.21111e-14	0.387546	0.832	0.654	3.92627e-10	SubC-PyNs
Nat14	3.0171e-21	0.38657	0.275	0.113	5.35746e-17	SubC-PyNs
Sub1	1.00857e-15	0.385348	0.842	0.671	1.79093e-11	SubC-PyNs
Nckap1	6.41464e-14	0.38467	0.562	0.351	1.13905e-09	SubC-PyNs
Mpp6	1.2393e-13	0.383632	0.497	0.305	2.20063e-09	SubC-PyNs
Apc	6.88758e-13	0.383442	0.617	0.414	1.22303e-08	SubC-PyNs
Tspyl4	1.09194e-13	0.378411	0.645	0.43	1.93896e-09	SubC-PyNs
Stard3nl	4.68778e-17	0.377335	0.518	0.296	8.32409e-13	SubC-PyNs
Rheb	4.83453e-14	0.375758	0.676	0.46	8.58468e-10	SubC-PyNs
Ubl5	1.75419e-18	0.374555	0.969	0.891	3.11492e-14	SubC-PyNs
Cd47	4.32233e-18	0.369831	0.269	0.116	7.67516e-14	SubC-PyNs
L1cam	4.09022e-15	0.365599	0.523	0.31	7.26301e-11	SubC-PyNs
Gprin1	2.18395e-17	0.362994	0.376	0.187	3.87805e-13	SubC-PyNs
Arl6ip5	1.66357e-10	0.362899	0.461	0.294	2.954e-06	SubC-PyNs
Epha5	1.39225e-14	0.362523	0.891	0.731	2.47222e-10	SubC-PyNs
Spop	6.58794e-14	0.361249	0.438	0.256	1.16982e-09	SubC-PyNs
2900011O08Rik	2.69314e-13	0.358234	0.528	0.333	4.78222e-09	SubC-PyNs
Rell2	1.2973e-21	0.355707	0.337	0.146	2.30362e-17	SubC-PyNs
Gm26735	6.1463e-13	0.354732	0.71	0.496	1.0914e-08	SubC-PyNs
Pclo	1.40689e-11	0.354312	0.334	0.188	2.49822e-07	SubC-PyNs
Celf5	4.12298e-12	0.353162	0.554	0.36	7.32118e-08	SubC-PyNs
Idi1	2.12386e-14	0.351878	0.301	0.152	3.77133e-10	SubC-PyNs
Sptbn2	4.34008e-11	0.350809	0.342	0.2	7.70668e-07	SubC-PyNs
Atp8a1	2.45537e-18	0.349902	0.277	0.12	4.36001e-14	SubC-PyNs
Dfna5	1.19611e-12	0.349477	0.415	0.245	2.12393e-08	SubC-PyNs
Mgst3	1.09777e-09	0.348413	0.637	0.471	1.9493e-05	SubC-PyNs
Cd200	3.24876e-11	0.3478	0.44	0.278	5.76883e-07	SubC-PyNs
Mapre2	5.93233e-11	0.347076	0.425	0.265	1.0534e-06	SubC-PyNs
Lgalsl	6.13543e-16	0.346394	0.363	0.184	1.08947e-11	SubC-PyNs
Eid1	1.15964e-18	0.34618	0.977	0.882	2.05918e-14	SubC-PyNs
Lrrc73	8.24108e-15	0.346115	0.306	0.154	1.46337e-10	SubC-PyNs
Ap1s1	3.01827e-12	0.34452	0.57	0.38	5.35955e-08	SubC-PyNs
Tmem63b	2.13035e-08	0.344032	0.534	0.373	0.000378286	SubC-PyNs
Dtd1	6.28942e-11	0.344009	0.355	0.209	1.11681e-06	SubC-PyNs
Epb41l1	6.3376e-15	0.343201	0.251	0.116	1.12537e-10	SubC-PyNs
Gabrb3	1.26572e-12	0.341137	0.326	0.176	2.24754e-08	SubC-PyNs
Reep5	3.29442e-11	0.338299	0.596	0.418	5.8499e-07	SubC-PyNs
Sri	4.26074e-12	0.337103	0.363	0.209	7.5658e-08	SubC-PyNs
Csrp2	1.54975e-11	0.337061	0.907	0.761	2.75189e-07	SubC-PyNs
Dpf1	2.41632e-10	0.336831	0.472	0.308	4.29065e-06	SubC-PyNs
Nsg1	7.09748e-14	0.335759	0.948	0.878	1.2603e-09	SubC-PyNs
Ywhag	1.26499e-12	0.335019	0.821	0.676	2.24624e-08	SubC-PyNs
Pnmal1	1.76907e-16	0.334557	0.277	0.126	3.14134e-12	SubC-PyNs
Rap2a	1.9557e-14	0.33389	0.319	0.161	3.47274e-10	SubC-PyNs
Casc4	1.05558e-11	0.33321	0.497	0.308	1.8744e-07	SubC-PyNs
Srgap1	4.20884e-14	0.331397	0.425	0.238	7.47364e-10	SubC-PyNs
Txn1	4.41434e-11	0.331167	0.845	0.66	7.83855e-07	SubC-PyNs
Nbea	3.16091e-11	0.330083	0.523	0.344	5.61282e-07	SubC-PyNs
Tmem132a	2.13152e-09	0.329765	0.539	0.371	3.78494e-05	SubC-PyNs
Cask	1.03788e-13	0.329471	0.326	0.171	1.84296e-09	SubC-PyNs
C77370	1.13371e-08	0.325538	0.383	0.252	0.000201313	SubC-PyNs
Hcfc1r1	7.44246e-12	0.324301	0.806	0.643	1.32156e-07	SubC-PyNs
Ntrk3	3.50988e-08	0.323086	0.573	0.423	0.00062325	SubC-PyNs
Arhgap33	9.59524e-12	0.322363	0.573	0.379	1.70383e-07	SubC-PyNs
Gabbr1	7.30191e-12	0.32164	0.526	0.336	1.2966e-07	SubC-PyNs
Ybx1	4.38111e-26	0.321344	0.997	0.979	7.77955e-22	SubC-PyNs
Msmo1	2.40063e-09	0.320981	0.394	0.248	4.2628e-05	SubC-PyNs
Kidins220	4.95173e-09	0.320977	0.648	0.488	8.79278e-05	SubC-PyNs
Elavl4	2.6253e-15	0.320279	0.337	0.167	4.66175e-11	SubC-PyNs
Gdap1	1.99589e-12	0.320054	0.448	0.274	3.5441e-08	SubC-PyNs
Vldlr	1.10704e-15	0.319288	0.324	0.158	1.96578e-11	SubC-PyNs
Rab2a	1.36329e-12	0.317565	0.902	0.751	2.42079e-08	SubC-PyNs
Ykt6	1.11893e-14	0.317332	0.358	0.187	1.98688e-10	SubC-PyNs
Rabgap1l	2.83142e-14	0.316893	0.396	0.216	5.02775e-10	SubC-PyNs
Gpr27	7.47683e-10	0.313553	0.358	0.217	1.32766e-05	SubC-PyNs
Igfbp2	4.43008e-10	0.313253	0.624	0.441	7.8665e-06	SubC-PyNs
Pak1	1.30626e-11	0.312064	0.409	0.244	2.31953e-07	SubC-PyNs
Khdrbs2	6.10081e-10	0.311967	0.451	0.291	1.08332e-05	SubC-PyNs
Serinc1	7.90954e-09	0.309463	0.64	0.455	0.00014045	SubC-PyNs
Pgam1	6.73173e-09	0.307323	0.712	0.558	0.000119535	SubC-PyNs
Sptbn1	5.69958e-09	0.307191	0.56	0.408	0.000101207	SubC-PyNs
Pkig	2.75687e-10	0.306994	0.469	0.305	4.89537e-06	SubC-PyNs
Hivep2	3.74019e-11	0.3055	0.316	0.177	6.64146e-07	SubC-PyNs
Ppia	5.57941e-29	0.303911	1	0.999	9.90737e-25	SubC-PyNs
Pak3	4.54367e-10	0.303383	0.44	0.277	8.06819e-06	SubC-PyNs
Stx7	1.42619e-09	0.303351	0.484	0.322	2.53249e-05	SubC-PyNs
Pgrmc1	7.6485e-08	0.303167	0.699	0.524	0.00135814	SubC-PyNs
Tm9sf3	8.72561e-09	0.30152	0.456	0.301	0.000154941	SubC-PyNs
Dner	3.69941e-08	0.300361	0.256	0.15	0.000656904	SubC-PyNs
Tomm70a	5.88511e-12	0.299263	0.383	0.22	1.04502e-07	SubC-PyNs
Fam177a	1.12043e-09	0.296544	0.339	0.201	1.98956e-05	SubC-PyNs
2022-09-06	2.05351e-13	0.294325	0.269	0.133	3.64641e-09	SubC-PyNs
Sepw1	9.24766e-20	0.29418	1	0.988	1.64211e-15	SubC-PyNs
Pmm1	3.52062e-10	0.293464	0.604	0.418	6.25156e-06	SubC-PyNs
Crmp1	2.79959e-12	0.293156	0.925	0.808	4.97123e-08	SubC-PyNs
Sv2a	1.57875e-13	0.292716	0.389	0.211	2.80339e-09	SubC-PyNs
Smyd2	7.06389e-11	0.291607	0.365	0.212	1.25434e-06	SubC-PyNs
Gm9885	2.78818e-12	0.290714	0.298	0.158	4.95097e-08	SubC-PyNs
Sqle	1.21534e-07	0.290582	0.425	0.294	0.00215808	SubC-PyNs
Stxbp1	2.86002e-10	0.290223	0.425	0.264	5.07854e-06	SubC-PyNs
Mtx2	1.53312e-08	0.289158	0.466	0.314	0.000272236	SubC-PyNs
Tnik	6.76428e-09	0.28885	0.513	0.349	0.000120113	SubC-PyNs
Sox4	2.68785e-15	0.288724	0.984	0.984	4.77282e-11	SubC-PyNs
Fdps	3.81458e-06	0.288342	0.671	0.562	0.0677354	SubC-PyNs
Hras	5.80715e-10	0.286944	0.826	0.673	1.03118e-05	SubC-PyNs
Ifngr2	1.6559e-08	0.285602	0.505	0.352	0.000294039	SubC-PyNs
Gde1	1.00566e-08	0.283438	0.56	0.39	0.000178576	SubC-PyNs
Fasn	3.97765e-10	0.281463	0.365	0.217	7.06311e-06	SubC-PyNs
Tuba1b	1.39403e-09	0.280465	0.738	0.557	2.47538e-05	SubC-PyNs
Nol4	6.17781e-10	0.279905	0.378	0.229	1.09699e-05	SubC-PyNs
0610012G03Rik	6.14958e-08	0.278117	0.837	0.715	0.00109198	SubC-PyNs
Zfp428	3.49597e-09	0.277951	0.834	0.725	6.2078e-05	SubC-PyNs
Elmod1	1.18254e-09	0.276904	0.56	0.388	2.09983e-05	SubC-PyNs
Mycbp2	4.76258e-09	0.276851	0.689	0.509	8.45691e-05	SubC-PyNs
Ywhaz	1.71389e-08	0.276743	0.881	0.743	0.000304336	SubC-PyNs
Zbtb38	5.93113e-11	0.273527	0.321	0.179	1.05319e-06	SubC-PyNs
Fry	9.9539e-11	0.272219	0.251	0.13	1.76751e-06	SubC-PyNs
Fjx1	7.30127e-07	0.272051	0.402	0.273	0.0129649	SubC-PyNs
Uqcrb	3.33551e-10	0.271758	0.883	0.783	5.92286e-06	SubC-PyNs
Epb41l4aos	2.67727e-07	0.270742	0.298	0.186	0.00475404	SubC-PyNs
Gls	1.48838e-08	0.270705	0.306	0.184	0.000264292	SubC-PyNs
Smpd3	1.06335e-10	0.270406	0.386	0.232	1.8882e-06	SubC-PyNs
Gnai1	5.02009e-10	0.270202	0.345	0.204	8.91418e-06	SubC-PyNs
Arl8a	6.64683e-08	0.268745	0.653	0.486	0.00118028	SubC-PyNs
Cyp51	5.94886e-06	0.26568	0.484	0.353	0.105634	SubC-PyNs
Fth1	8.63772e-15	0.265512	1	0.988	1.5338e-10	SubC-PyNs
Socs2	2.73334e-09	0.265149	0.482	0.315	4.85359e-05	SubC-PyNs
Map2	2.46058e-07	0.263488	0.788	0.665	0.00436924	SubC-PyNs
Cuedc1	1.13489e-09	0.263358	0.313	0.182	2.01523e-05	SubC-PyNs
Prkcz	2.15117e-10	0.263308	0.29	0.16	3.81983e-06	SubC-PyNs
Pja2	3.9696e-08	0.263034	0.521	0.359	0.000704883	SubC-PyNs
Nme1	4.62652e-10	0.26208	0.972	0.927	8.21532e-06	SubC-PyNs
Ptpra	2.17426e-08	0.261169	0.469	0.304	0.000386084	SubC-PyNs
Vdac1	3.1471e-06	0.260874	0.723	0.578	0.0558831	SubC-PyNs
Ydjc	1.76643e-08	0.260325	0.334	0.203	0.000313664	SubC-PyNs
Dctpp1	7.45251e-07	0.25973	0.718	0.56	0.0132334	SubC-PyNs
Fgf13	1.32703e-09	0.259721	0.352	0.208	2.3564e-05	SubC-PyNs
Stmn4	4.54359e-07	0.257228	0.749	0.608	0.00806805	SubC-PyNs
Oxct1	1.294e-08	0.256039	0.531	0.364	0.000229775	SubC-PyNs
Lrrc4b	1.17432e-07	0.255187	0.443	0.303	0.00208523	SubC-PyNs
Cdh2	6.15776e-05	0.254662	0.632	0.5	1	SubC-PyNs
Cmpk1	6.27728e-07	0.254286	0.505	0.368	0.0111466	SubC-PyNs
Tmod2	2.30488e-08	0.253322	0.544	0.375	0.000409278	SubC-PyNs
Nlgn1	8.83734e-08	0.251362	0.334	0.21	0.00156925	SubC-PyNs
Gabarapl1	2.58816e-09	0.250916	0.422	0.266	4.5958e-05	SubC-PyNs
Scn3b	6.18501e-11	0.250169	0.277	0.147	1.09827e-06	SubC-PyNs
gene	p_val	avg_log2FC	pct.1	pct.2	p_val_adj	cluster
Cck	2.92573e-55	0.977114	0.429	0.235	5.19522e-51	CA1-PyNs
Lmo1	3.46968e-111	0.814676	0.796	0.514	6.16111e-107	CA1-PyNs
Bcl11b	1.01601e-103	0.809863	0.618	0.309	1.80412e-99	CA1-PyNs
Opcml	4.05187e-81	0.802434	0.7	0.448	7.19491e-77	CA1-PyNs
Nrp1	6.0413e-93	0.650553	0.908	0.725	1.07275e-88	CA1-PyNs
Slc16a2	1.86431e-72	0.63486	0.684	0.42	3.31045e-68	CA1-PyNs
Lmo7	8.86089e-47	0.58898	0.275	0.126	1.57343e-42	CA1-PyNs
Nrp2	3.28854e-58	0.582932	0.508	0.278	5.83945e-54	CA1-PyNs
Xpr1	2.90417e-53	0.579851	0.577	0.367	5.15694e-49	CA1-PyNs
Crym	8.79503e-54	0.548031	0.61	0.361	1.56173e-49	CA1-PyNs
Zeb2	5.32805e-51	0.541428	0.762	0.571	9.46102e-47	CA1-PyNs
Insm1	3.09974e-45	0.513882	0.56	0.359	5.50421e-41	CA1-PyNs
Itm2b	4.75488e-68	0.504875	0.942	0.868	8.44325e-64	CA1-PyNs
Chl1	3.84505e-42	0.462006	0.72	0.533	6.82766e-38	CA1-PyNs
Sema3c	1.31779e-29	0.458623	0.551	0.38	2.34001e-25	CA1-PyNs
Runx1t1	7.66417e-30	0.442423	0.602	0.435	1.36093e-25	CA1-PyNs
Kcnq3	2.61387e-30	0.44035	0.386	0.241	4.64144e-26	CA1-PyNs
Snca	9.92772e-35	0.425991	0.513	0.324	1.76286e-30	CA1-PyNs
Islr2	5.55631e-33	0.420456	0.617	0.431	9.86635e-29	CA1-PyNs
Syt4	3.76857e-42	0.414684	0.71	0.483	6.69184e-38	CA1-PyNs
Epha5	7.24843e-28	0.404625	0.832	0.723	1.2871e-23	CA1-PyNs
Selm	1.80076e-19	0.384522	0.393	0.274	3.19761e-15	CA1-PyNs
Nr4a3	5.19128e-23	0.378954	0.311	0.195	9.21816e-19	CA1-PyNs
Gabra2	5.32612e-25	0.363616	0.679	0.532	9.45759e-21	CA1-PyNs
Wbscr17	1.89353e-19	0.349962	0.319	0.209	3.36234e-15	CA1-PyNs
Edil3	1.33884e-20	0.343903	0.338	0.22	2.37738e-16	CA1-PyNs
Zbtb20	1.12352e-32	0.340459	0.847	0.658	1.99503e-28	CA1-PyNs
Shtn1	3.91202e-18	0.325652	0.575	0.457	6.94657e-14	CA1-PyNs
Zfp704	1.53498e-14	0.317554	0.397	0.3	2.72567e-10	CA1-PyNs
Sh3bgrl	1.36383e-17	0.310994	0.663	0.559	2.42175e-13	CA1-PyNs
Pcdh8	2.95572e-19	0.307572	0.354	0.234	5.24848e-15	CA1-PyNs
Grp	8.00847e-20	0.305725	0.358	0.23	1.42206e-15	CA1-PyNs
Grin2b	1.63201e-14	0.303106	0.499	0.391	2.89797e-10	CA1-PyNs
Carhsp1	2.02713e-12	0.301342	0.431	0.346	3.59958e-08	CA1-PyNs
Gap43	6.91393e-28	0.298053	0.87	0.703	1.22771e-23	CA1-PyNs
Apbb2	4.42685e-13	0.294301	0.293	0.207	7.86076e-09	CA1-PyNs
Neurod6	5.23371e-30	0.284598	0.951	0.888	9.2935e-26	CA1-PyNs
Rpp21	6.77687e-13	0.282498	0.407	0.315	1.20337e-08	CA1-PyNs
Svbp	3.11155e-22	0.282336	0.87	0.804	5.52518e-18	CA1-PyNs
Plppr1	1.17319e-11	0.279902	0.337	0.252	2.08323e-07	CA1-PyNs
Fezf2	3.86543e-13	0.27242	0.419	0.317	6.86384e-09	CA1-PyNs
Rtn1	1.25335e-63	0.271849	1	0.999	2.22558e-59	CA1-PyNs
Cyb5a	2.04334e-16	0.270709	0.764	0.668	3.62837e-12	CA1-PyNs
Neo1	7.60874e-12	0.269814	0.469	0.376	1.35108e-07	CA1-PyNs
Pcsk1n	2.69975e-18	0.267654	0.831	0.706	4.79394e-14	CA1-PyNs
Ifngr2	1.14781e-09	0.267433	0.425	0.348	2.03817e-05	CA1-PyNs
Kidins220	3.79542e-12	0.264364	0.575	0.482	6.73953e-08	CA1-PyNs
Cenpv	6.58845e-18	0.262665	0.838	0.772	1.16991e-13	CA1-PyNs
Jun	7.77739e-08	0.262086	0.269	0.203	0.00138103	CA1-PyNs
Nenf	3.48762e-15	0.257622	0.822	0.748	6.19296e-11	CA1-PyNs
Ntm	8.47608e-16	0.257264	0.499	0.367	1.5051e-11	CA1-PyNs
gene	p_val	avg_log2FC	pct.1	pct.2	p_val_adj	cluster
Crym	0	1.78217	0.867	0.283	0	CA3-PyNs
S100a10	0	1.58148	0.568	0.134	0	CA3-PyNs
Snca	0	1.53865	0.8	0.243	0	CA3-PyNs
Grp	0	1.48289	0.603	0.162	0	CA3-PyNs
Zbtb20	1.60739e-288	1.10919	0.961	0.619	2.85425e-284	CA3-PyNs
Stmn2	0	1.07036	0.996	0.926	0	CA3-PyNs
Mapt	0	1.06969	0.988	0.838	0	CA3-PyNs
Nrp2	2.40688e-266	1.062	0.679	0.222	4.2739e-262	CA3-PyNs
Vim	6.31186e-233	1.00794	0.755	0.309	1.1208e-228	CA3-PyNs
Selm	8.13222e-248	1.00503	0.635	0.207	1.44404e-243	CA3-PyNs
Gap43	2.50878e-276	0.981232	0.954	0.672	4.45484e-272	CA3-PyNs
Caly	1.88397e-190	0.880655	0.837	0.467	3.34536e-186	CA3-PyNs
Slc16a2	5.72055e-192	0.870036	0.782	0.379	1.0158e-187	CA3-PyNs
Rprm	1.5315e-179	0.867405	0.768	0.372	2.71948e-175	CA3-PyNs
Islr2	9.1783e-203	0.862559	0.794	0.377	1.62979e-198	CA3-PyNs
Sec11c	2.27091e-174	0.85353	0.755	0.372	4.03246e-170	CA3-PyNs
Tubb2a	1.3116e-206	0.83988	0.965	0.783	2.329e-202	CA3-PyNs
Klf7	3.46868e-163	0.810312	0.754	0.384	6.15933e-159	CA3-PyNs
Epha4	3.08614e-155	0.791244	0.802	0.432	5.48006e-151	CA3-PyNs
Nrxn1	1.23036e-157	0.766973	0.835	0.486	2.18476e-153	CA3-PyNs
Cd9	4.03761e-134	0.719846	0.618	0.276	7.16959e-130	CA3-PyNs
Kcnk1	2.68038e-217	0.716403	0.507	0.132	4.75956e-213	CA3-PyNs
Syt4	9.10887e-122	0.703391	0.767	0.455	1.61746e-117	CA3-PyNs
Cadm1	1.30308e-116	0.678034	0.627	0.302	2.31388e-112	CA3-PyNs
Meg3	6.51092e-113	0.663957	0.779	0.473	1.15614e-108	CA3-PyNs
Elavl2	2.3125e-107	0.65712	0.72	0.406	4.1063e-103	CA3-PyNs
prdm8	3.85015e-281	0.65346	0.283	0.022	6.83671e-277	CA3-PyNs
Stmn3	7.48805e-238	0.649187	0.998	0.964	1.32965e-233	CA3-PyNs
Spats2l	3.40087e-196	0.639195	0.308	0.051	6.03893e-192	CA3-PyNs
Crip2	7.61315e-110	0.63673	0.837	0.527	1.35187e-105	CA3-PyNs
Csrp2	3.66682e-143	0.635458	0.949	0.724	6.51118e-139	CA3-PyNs
Cyb5a	6.70641e-131	0.631107	0.896	0.631	1.19086e-126	CA3-PyNs
Rac3	5.82216e-112	0.630449	0.81	0.509	1.03384e-107	CA3-PyNs
Dlgap1	2.14436e-163	0.615562	0.417	0.115	3.80773e-159	CA3-PyNs
Map1b	1.08231e-174	0.611845	0.991	0.917	1.92186e-170	CA3-PyNs
Ifitm2	1.98765e-85	0.602809	0.633	0.348	3.52946e-81	CA3-PyNs
Col12a1	3.30762e-198	0.602751	0.279	0.04	5.87334e-194	CA3-PyNs
Neurod1	1.88117e-154	0.598543	0.737	0.328	3.3404e-150	CA3-PyNs
Olfm1	2.59176e-103	0.583796	0.8	0.485	4.60219e-99	CA3-PyNs
Nfib	3.38309e-162	0.58095	0.265	0.046	6.00735e-158	CA3-PyNs
Pcsk1n	1.37642e-104	0.57708	0.905	0.68	2.44411e-100	CA3-PyNs
Rnd2	3.86802e-153	0.575018	0.984	0.894	6.86844e-149	CA3-PyNs
Mgst3	3.95075e-96	0.572101	0.729	0.418	7.01534e-92	CA3-PyNs
Pdlim4	1.18499e-99	0.560442	0.433	0.17	2.10419e-95	CA3-PyNs
Syn2	1.02183e-156	0.559318	0.42	0.117	1.81447e-152	CA3-PyNs
Nrp1	2.69182e-112	0.551919	0.937	0.707	4.77986e-108	CA3-PyNs
Bbip1	1.5678e-91	0.536663	0.817	0.525	2.78394e-87	CA3-PyNs
St6galnac5	1.79267e-149	0.534816	0.321	0.074	3.18325e-145	CA3-PyNs
Rtn1	1.08687e-273	0.531904	1	0.999	1.92995e-269	CA3-PyNs
Opcml	4.23771e-98	0.523648	0.751	0.42	7.52491e-94	CA3-PyNs
Cnih2	1.70334e-72	0.519315	0.863	0.63	3.02463e-68	CA3-PyNs
Zeb2	1.58153e-95	0.511557	0.864	0.535	2.80831e-91	CA3-PyNs
Celf3	1.79425e-71	0.504126	0.456	0.218	3.18604e-67	CA3-PyNs
Lingo1	1.26699e-94	0.497898	0.423	0.17	2.24979e-90	CA3-PyNs
Sepw1	3.21578e-186	0.493544	0.998	0.986	5.71026e-182	CA3-PyNs
Camk2b	4.13444e-95	0.484322	0.495	0.211	7.34152e-91	CA3-PyNs
Syt1	2.30525e-86	0.483628	0.533	0.252	4.09343e-82	CA3-PyNs
Thra	3.02097e-94	0.482324	0.617	0.295	5.36434e-90	CA3-PyNs
Dpysl3	3.92198e-126	0.481443	0.994	0.912	6.96427e-122	CA3-PyNs
Lpl	1.43198e-30	0.438571	0.998	0.911	2.54276e-26	CA3-PyNs
Lsamp	1.81012e-120	0.481103	0.336	0.096	3.21424e-116	CA3-PyNs
Fgfr1	1.77402e-71	0.479145	0.542	0.275	3.15013e-67	CA3-PyNs
Ndn	7.57878e-69	0.477985	0.778	0.502	1.34576e-64	CA3-PyNs
Carhsp1	4.72453e-88	0.476016	0.611	0.297	8.38936e-84	CA3-PyNs
Fth1	7.45307e-168	0.475823	0.999	0.985	1.32344e-163	CA3-PyNs
Gnao1	4.66723e-74	0.475774	0.783	0.494	8.2876e-70	CA3-PyNs
Nckap1	3.0616e-71	0.474927	0.576	0.309	5.43648e-67	CA3-PyNs
Cck	1.20662e-49	0.473804	0.426	0.223	2.14259e-45	CA3-PyNs
Ly6h	1.38247e-107	0.4703	0.991	0.896	2.45486e-103	CA3-PyNs
Ina	1.55396e-73	0.468027	0.832	0.568	2.75937e-69	CA3-PyNs
Pik3r1	9.86598e-92	0.459854	0.423	0.167	1.7519e-87	CA3-PyNs
Uchl1	3.31873e-97	0.454965	0.97	0.851	5.89306e-93	CA3-PyNs
Ywhah	1.66504e-66	0.449828	0.807	0.543	2.9566e-62	CA3-PyNs
Fabp5	4.51944e-211	0.447486	1	0.996	8.02517e-207	CA3-PyNs
Pvrl3	1.32621e-104	0.447043	0.303	0.089	2.35495e-100	CA3-PyNs
Vat1	1.00166e-92	0.444372	0.432	0.169	1.77864e-88	CA3-PyNs
Pcdh17	7.89662e-90	0.44222	0.327	0.113	1.4022e-85	CA3-PyNs
Tgfb2	1.83535e-105	0.442138	0.297	0.085	3.25904e-101	CA3-PyNs
Fam181b	2.09293e-101	0.441942	0.265	0.072	3.71641e-97	CA3-PyNs
Sh3gl2	8.57191e-97	0.441173	0.414	0.157	1.52211e-92	CA3-PyNs
Grin2b	1.25194e-66	0.433423	0.631	0.352	2.22308e-62	CA3-PyNs
Arhgdig	4.14372e-76	0.43082	0.377	0.157	7.358e-72	CA3-PyNs
Fxyd6	1.29916e-63	0.429222	0.854	0.618	2.30693e-59	CA3-PyNs
Fabp3	2.02904e-65	0.428899	0.436	0.209	3.60296e-61	CA3-PyNs
Neo1	1.702e-67	0.4249	0.62	0.333	3.02224e-63	CA3-PyNs
Negr1	1.57787e-96	0.422641	0.326	0.104	2.80183e-92	CA3-PyNs
Plppr1	1.61189e-76	0.421464	0.471	0.214	2.86224e-72	CA3-PyNs
Tubb3	2.25978e-135	0.418824	0.999	0.991	4.01269e-131	CA3-PyNs
Gng2	1.22621e-80	0.416941	0.961	0.778	2.17738e-76	CA3-PyNs
Rnf121	2.83714e-69	0.41646	0.477	0.228	5.03791e-65	CA3-PyNs
Bcl11b	2.69062e-40	0.413054	0.511	0.315	4.77773e-36	CA3-PyNs
Sh3bgrl3	9.49186e-60	0.411382	0.838	0.601	1.68547e-55	CA3-PyNs
Them4	1.4528e-90	0.411102	0.363	0.132	2.57973e-86	CA3-PyNs
Cnih3	8.15626e-94	0.41097	0.316	0.102	1.44831e-89	CA3-PyNs
Calm3	1.32761e-75	0.409565	0.966	0.82	2.35743e-71	CA3-PyNs
Plpp3	5.00399e-82	0.405825	0.294	0.1	8.88558e-78	CA3-PyNs
Banp	6.67874e-58	0.401338	0.542	0.29	1.18594e-53	CA3-PyNs
Sri	4.23445e-73	0.398041	0.399	0.171	7.51911e-69	CA3-PyNs
Crmp1	2.38793e-64	0.398015	0.944	0.782	4.24025e-60	CA3-PyNs
Reep5	1.64069e-60	0.395376	0.655	0.371	2.91338e-56	CA3-PyNs
Gnas	1.65266e-86	0.393375	0.983	0.921	2.93463e-82	CA3-PyNs
Prmt2	1.02321e-54	0.38492	0.622	0.36	1.81691e-50	CA3-PyNs
Fdps	1.17112e-45	0.384213	0.758	0.521	2.07955e-41	CA3-PyNs
Lmo1	3.24762e-58	0.377131	0.764	0.504	5.7668e-54	CA3-PyNs
Tspan18	2.53922e-95	0.376432	0.258	0.072	4.50888e-91	CA3-PyNs
Sema3c	1.0039e-62	0.372985	0.637	0.348	1.78262e-58	CA3-PyNs
Gria1	3.52135e-101	0.370992	0.278	0.076	6.25285e-97	CA3-PyNs
Ap1s2	4.34659e-76	0.369281	0.427	0.179	7.71824e-72	CA3-PyNs
Ntrk3	4.91102e-53	0.368431	0.648	0.377	8.7205e-49	CA3-PyNs
Hpca	1.8098e-59	0.36563	0.353	0.157	3.21366e-55	CA3-PyNs
Myl12b	1.87851e-49	0.362322	0.889	0.699	3.33566e-45	CA3-PyNs
Pmm1	3.70874e-53	0.361485	0.64	0.375	6.58561e-49	CA3-PyNs
Flrt1	2.75217e-68	0.361261	0.312	0.12	4.88702e-64	CA3-PyNs
Cpe	9.93827e-67	0.360392	0.576	0.298	1.76474e-62	CA3-PyNs
Sptbn1	5.59878e-48	0.353812	0.614	0.367	9.94175e-44	CA3-PyNs
Ddah2	3.62513e-55	0.352555	0.973	0.859	6.43714e-51	CA3-PyNs
Uqcc2	2.47526e-48	0.34443	0.87	0.665	4.39533e-44	CA3-PyNs
Rexo2	1.27362e-62	0.344306	0.425	0.198	2.26157e-58	CA3-PyNs
1500009L16Rik	4.30798e-72	0.344223	0.307	0.114	7.64967e-68	CA3-PyNs
2310009B15Rik	1.82725e-59	0.343815	0.465	0.227	3.24464e-55	CA3-PyNs
Ppia	1.92777e-141	0.341589	1	0.999	3.42314e-137	CA3-PyNs
Sh3glb1	7.35314e-59	0.340538	0.529	0.271	1.3057e-54	CA3-PyNs
Acot9	2.99698e-76	0.336047	0.281	0.095	5.32174e-72	CA3-PyNs
Dner	4.06895e-63	0.334222	0.301	0.12	7.22524e-59	CA3-PyNs
Ncoa1	1.91394e-56	0.332774	0.411	0.195	3.39858e-52	CA3-PyNs
Bag1	9.73182e-47	0.332126	0.844	0.634	1.72808e-42	CA3-PyNs
Cdc42ep2	1.83361e-70	0.331744	0.281	0.101	3.25593e-66	CA3-PyNs
Stx7	3.38444e-50	0.330642	0.522	0.283	6.00975e-46	CA3-PyNs
Slc1a2	5.07282e-79	0.325525	0.277	0.09	9.0078e-75	CA3-PyNs
Tmsb10	3.87316e-157	0.323714	1	1	6.87756e-153	CA3-PyNs
Arf5	2.57664e-39	0.322888	0.87	0.699	4.57533e-35	CA3-PyNs
Msmo1	4.35938e-48	0.321785	0.419	0.215	7.74096e-44	CA3-PyNs
Gm9885	1.27649e-57	0.320654	0.308	0.13	2.26666e-53	CA3-PyNs
Atp2b1	1.05748e-31	0.319582	0.659	0.447	1.87776e-27	CA3-PyNs
Arl8a	1.78884e-42	0.31804	0.701	0.443	3.17645e-38	CA3-PyNs
Nenf	1.49478e-45	0.316967	0.909	0.723	2.65428e-41	CA3-PyNs
Xpr1	1.70361e-41	0.316545	0.589	0.351	3.02511e-37	CA3-PyNs
Nr4a3	6.64092e-63	0.315803	0.387	0.17	1.17923e-58	CA3-PyNs
Fkbp1a	4.39941e-38	0.314603	0.857	0.666	7.81203e-34	CA3-PyNs
Hint1	3.57922e-106	0.313828	0.999	0.992	6.35562e-102	CA3-PyNs
Fez2	5.25771e-76	0.313131	0.279	0.094	9.33612e-72	CA3-PyNs
Tbcb	4.60322e-45	0.312935	0.931	0.777	8.17394e-41	CA3-PyNs
Ctnnbip1	7.76264e-37	0.31196	0.787	0.563	1.37841e-32	CA3-PyNs
Celf4	1.01638e-41	0.311726	0.658	0.41	1.80479e-37	CA3-PyNs
Actb	2.40291e-76	0.311043	1	1	4.26686e-72	CA3-PyNs
Dpysl4	4.4105e-61	0.307462	0.415	0.19	7.83173e-57	CA3-PyNs
Chl1	1.0997e-35	0.306582	0.75	0.514	1.95273e-31	CA3-PyNs
Socs2	5.02023e-47	0.306214	0.512	0.277	8.91442e-43	CA3-PyNs
Hras	5.04962e-36	0.304191	0.835	0.643	8.96662e-32	CA3-PyNs
Actl6b	2.07053e-36	0.303747	0.745	0.513	3.67664e-32	CA3-PyNs
Sh3bgrl	4.13903e-37	0.303382	0.769	0.527	7.34967e-33	CA3-PyNs
Cfl1	5.06306e-76	0.302948	0.996	0.975	8.99048e-72	CA3-PyNs
Mpp6	4.76412e-48	0.301751	0.5	0.269	8.45965e-44	CA3-PyNs
Acat1	1.32e-37	0.299451	0.729	0.491	2.34393e-33	CA3-PyNs
Hmgcs1	5.44147e-35	0.299088	0.583	0.367	9.66242e-31	CA3-PyNs
Cdc42	1.20246e-43	0.298129	0.945	0.8	2.13521e-39	CA3-PyNs
Hacd1	3.12891e-60	0.29472	0.323	0.133	5.556e-56	CA3-PyNs
Tuba1a	1.60857e-103	0.290603	1	1	2.85633e-99	CA3-PyNs
Ldha	1.83861e-35	0.290156	0.71	0.471	3.26483e-31	CA3-PyNs
Pfn2	4.42144e-35	0.289417	0.795	0.59	7.85114e-31	CA3-PyNs
Fgf13	5.92169e-50	0.289337	0.371	0.177	1.05151e-45	CA3-PyNs
Ube2e2	2.04158e-40	0.28876	0.477	0.265	3.62523e-36	CA3-PyNs
Cotl1	3.66315e-39	0.288627	0.657	0.405	6.50465e-35	CA3-PyNs
Aes	4.9381e-39	0.288192	0.925	0.785	8.76859e-35	CA3-PyNs
Ogfrl1	4.65194e-59	0.288156	0.281	0.109	8.26044e-55	CA3-PyNs
Lrrn2	1.59885e-62	0.285827	0.298	0.116	2.83908e-58	CA3-PyNs
Ywhag	1.23736e-31	0.284778	0.845	0.644	2.19718e-27	CA3-PyNs
Cyp51	4.34443e-38	0.283305	0.534	0.317	7.71441e-34	CA3-PyNs
Cachd1	5.74736e-56	0.283087	0.298	0.123	1.02056e-51	CA3-PyNs
Tubb4b	3.79503e-32	0.282366	0.651	0.421	6.73884e-28	CA3-PyNs
Gpr27	1.07679e-49	0.282103	0.383	0.185	1.91206e-45	CA3-PyNs
Psd	1.64592e-46	0.281475	0.36	0.176	2.92266e-42	CA3-PyNs
Rab6b	4.55127e-33	0.280627	0.554	0.342	8.08168e-29	CA3-PyNs
Tmem256	1.37876e-33	0.280325	0.772	0.54	2.44827e-29	CA3-PyNs
Prdx1	2.96368e-30	0.279588	0.687	0.481	5.2626e-26	CA3-PyNs
Agfg1	1.97015e-39	0.278743	0.465	0.259	3.4984e-35	CA3-PyNs
Dpysl2	1.9431e-29	0.275531	0.772	0.564	3.45037e-25	CA3-PyNs
Nudt2	4.67395e-41	0.275027	0.58	0.337	8.29954e-37	CA3-PyNs
Fam177a	1.00199e-52	0.27426	0.367	0.169	1.77923e-48	CA3-PyNs
Snx10	4.52708e-50	0.273004	0.363	0.169	8.03874e-46	CA3-PyNs
Tpm3	2.90205e-31	0.272481	0.806	0.583	5.15317e-27	CA3-PyNs
Cadps	5.61324e-54	0.270305	0.41	0.192	9.96744e-50	CA3-PyNs
Leprot	6.21809e-50	0.268466	0.337	0.153	1.10415e-45	CA3-PyNs
Nyap1	5.47337e-40	0.267125	0.426	0.229	9.71907e-36	CA3-PyNs
Nme2	2.07948e-39	0.263254	0.394	0.208	3.69253e-35	CA3-PyNs
Eid1	2.01806e-38	0.261367	0.961	0.868	3.58347e-34	CA3-PyNs
Hcfc1r1	1.68229e-29	0.260383	0.815	0.61	2.98724e-25	CA3-PyNs
Vdac3	5.58384e-29	0.260045	0.851	0.673	9.91522e-25	CA3-PyNs
Cycs	6.95105e-29	0.258095	0.85	0.658	1.2343e-24	CA3-PyNs
Map1lc3a	4.51125e-33	0.257626	0.936	0.8	8.01063e-29	CA3-PyNs
Apba2	7.03101e-40	0.256571	0.45	0.245	1.2485e-35	CA3-PyNs
Wbscr17	3.46593e-50	0.253641	0.392	0.185	6.15445e-46	CA3-PyNs
Ywhab	2.76273e-30	0.252714	0.896	0.742	4.90578e-26	CA3-PyNs
gene	p_val	avg_log2FC	pct.1	pct.2	p_val_adj	cluster
Calb2	0	2.66461	0.763	0.109	0	DG-GCS
Prox1	0	2.64605	0.682	0.028	0	DG-GCS
Neurod1	2.27832e-218	2.12546	0.951	0.378	4.0456e-214	DG-GCS
Mfap4	4.17349e-96	1.70493	0.39	0.087	7.41087e-92	DG-GCS
Ppp1r14c	4.20292e-185	1.60621	0.694	0.171	7.46312e-181	DG-GCS
Kcnk1	1.68319e-159	1.51441	0.664	0.18	2.98884e-155	DG-GCS
Zbtb20	1.62998e-142	1.46945	0.986	0.669	2.89435e-138	DG-GCS
Btbd17	9.48019e-194	1.4328	0.561	0.097	1.6834e-189	DG-GCS
Gadd45g	4.24719e-187	1.38642	0.543	0.092	7.54173e-183	DG-GCS
Slc1a2	2.6777e-160	1.32567	0.527	0.105	4.7548e-156	DG-GCS
Cpe	1.30526e-99	1.30972	0.747	0.33	2.31776e-95	DG-GCS
Tmem178	2.33084e-107	1.24058	0.617	0.201	4.13887e-103	DG-GCS
Pcp4	2.78169e-53	1.22474	0.647	0.339	4.93945e-49	DG-GCS
Sema5a	5.72948e-241	1.22265	0.36	0.026	1.01738e-236	DG-GCS
Cd63	2.45686e-60	1.03553	0.568	0.248	4.36264e-56	DG-GCS
Prox1os	0	1.00055	0.278	0.004	0	DG-GCS
Igsf8	2.3565e-51	0.917856	0.617	0.312	4.18443e-47	DG-GCS
Prdm8	1.15388e-41	0.881449	0.587	0.315	2.04894e-37	DG-GCS
Stat3	5.53505e-116	0.879905	0.316	0.048	9.8286e-112	DG-GCS
Dusp14	1.70292e-95	0.841847	0.332	0.061	3.02388e-91	DG-GCS
Mmd	2.07701e-62	0.834907	0.439	0.148	3.68815e-58	DG-GCS
Nrxn1	1.3153e-53	0.819624	0.835	0.538	2.33559e-49	DG-GCS
Emx2	1.16519e-61	0.816057	0.367	0.108	2.06904e-57	DG-GCS
Hist1h2bc	1.98938e-66	0.811555	0.348	0.091	3.53254e-62	DG-GCS
Thsd7a	3.14919e-76	0.805792	0.281	0.056	5.59202e-72	DG-GCS
Ckb	3.64506e-43	0.799733	0.937	0.798	6.47253e-39	DG-GCS
Zfpm2	1.74503e-80	0.766621	0.271	0.05	3.09864e-76	DG-GCS
Ezr	3.0429e-50	0.766187	0.466	0.179	5.40327e-46	DG-GCS
Nrgn	2.64928e-50	0.765249	0.251	0.063	4.70433e-46	DG-GCS
Pik3r1	2.42134e-41	0.751699	0.457	0.204	4.29957e-37	DG-GCS
Sstr2	1.18358e-61	0.73694	0.392	0.116	2.10168e-57	DG-GCS
Camk1	4.43067e-55	0.734322	0.394	0.13	7.86754e-51	DG-GCS
Ptpro	6.67624e-59	0.73348	0.278	0.068	1.1855e-54	DG-GCS
Gria1	2.8809e-52	0.728827	0.334	0.104	5.11561e-48	DG-GCS
Lrp8	1.58485e-33	0.727055	0.545	0.302	2.81423e-29	DG-GCS
Camk2b	2.97067e-36	0.718588	0.494	0.254	5.27501e-32	DG-GCS
Caly	2.71039e-25	0.708729	0.374	0.188	4.81284e-21	DG-GCS
Ppib	3.55774e-41	0.702326	0.907	0.748	6.31748e-37	DG-GCS
Shf	2.41823e-33	0.68778	0.35	0.146	4.29405e-29	DG-GCS
Fabp3	3.7743e-28	0.676541	0.459	0.242	6.70202e-24	DG-GCS
Cog1	9.82949e-48	0.675868	0.285	0.083	1.74542e-43	DG-GCS
Nhlh2	1.70429e-39	0.674056	0.295	0.098	3.02632e-35	DG-GCS
Fxyd6	3.72144e-38	0.66659	0.863	0.653	6.60816e-34	DG-GCS
Cygb	6.54728e-49	0.664106	0.281	0.079	1.1626e-44	DG-GCS
Nfia	3.6624e-31	0.648653	0.882	0.678	6.50332e-27	DG-GCS
Fgfr1	3.6357e-24	0.645389	0.52	0.316	6.45592e-20	DG-GCS
Cd9	2.6846e-26	0.64512	0.552	0.331	4.76705e-22	DG-GCS
Hmgb3	1.54441e-34	0.643915	0.754	0.497	2.74242e-30	DG-GCS
Dpp6	2.37367e-33	0.640316	0.265	0.094	4.21493e-29	DG-GCS
Sphkap	1.52543e-35	0.637531	0.255	0.083	2.70871e-31	DG-GCS
Pam	1.18197e-30	0.629055	0.408	0.186	2.09882e-26	DG-GCS
Gfra4	3.73087e-29	0.623191	0.369	0.171	6.62491e-25	DG-GCS
Fat4	9.31655e-34	0.619706	0.316	0.121	1.65434e-29	DG-GCS
Mt3	5.0361e-28	0.618585	0.427	0.212	8.9426e-24	DG-GCS
Olfm1	4.77277e-25	0.613267	0.717	0.537	8.47501e-21	DG-GCS
Chgb	1.23232e-26	0.609985	0.374	0.183	2.18823e-22	DG-GCS
Dpysl4	2.90511e-20	0.607358	0.394	0.225	5.15861e-16	DG-GCS
Cxxc5	4.41873e-46	0.603675	0.299	0.09	7.84634e-42	DG-GCS
Mtss1	1.90074e-23	0.597742	0.647	0.45	3.37514e-19	DG-GCS
Atp1b3	2.44292e-26	0.595254	0.302	0.13	4.33789e-22	DG-GCS
Socs2	7.45745e-26	0.593895	0.538	0.311	1.32422e-21	DG-GCS
Tgfb2	1.0916e-25	0.574931	0.283	0.118	1.93835e-21	DG-GCS
Fam213b	7.59465e-24	0.572543	0.381	0.196	1.34858e-19	DG-GCS
Aplp2	7.0172e-27	0.568221	0.441	0.227	1.24604e-22	DG-GCS
Rbfox3	4.10258e-25	0.565187	0.39	0.19	7.28495e-21	DG-GCS
Nfib	8.75839e-46	0.5614	0.998	0.939	1.55523e-41	DG-GCS
Malat1	4.66356e-45	0.560484	1	0.996	8.28108e-41	DG-GCS
Adgrb2	1.86836e-20	0.549906	0.339	0.175	3.31764e-16	DG-GCS
Nt5dc2	2.94171e-33	0.546035	0.299	0.107	5.2236e-29	DG-GCS
Gstm5	5.20062e-22	0.545731	0.48	0.28	9.23475e-18	DG-GCS
Ly6e	4.28336e-26	0.544958	0.32	0.142	7.60596e-22	DG-GCS
Emx1	1.05555e-19	0.544188	0.39	0.209	1.87433e-15	DG-GCS
A730017C20Rik	1.17631e-24	0.5425	0.283	0.121	2.08877e-20	DG-GCS
Coro2b	5.7968e-26	0.535135	0.32	0.141	1.02934e-21	DG-GCS
Zmiz1	1.40453e-17	0.524833	0.445	0.271	2.49402e-13	DG-GCS
Dynll2	8.01123e-19	0.52117	0.592	0.416	1.42255e-14	DG-GCS
Klhl35	7.00295e-22	0.516395	0.271	0.115	1.24351e-17	DG-GCS
Prr7	1.66303e-15	0.513806	0.571	0.418	2.95304e-11	DG-GCS
Rnf182	2.13324e-17	0.511685	0.698	0.53	3.78799e-13	DG-GCS
Ahi1	8.03129e-19	0.506515	0.705	0.55	1.42612e-14	DG-GCS
Hist3h2a	8.52338e-18	0.499798	0.599	0.415	1.5135e-13	DG-GCS
Lrrtm1	9.84449e-19	0.495543	0.265	0.125	1.74809e-14	DG-GCS
Flrt1	4.43922e-23	0.490823	0.323	0.149	7.88272e-19	DG-GCS
Pitpnc1	4.51498e-19	0.488891	0.343	0.181	8.01725e-15	DG-GCS
Stmn4	2.38605e-18	0.488776	0.768	0.606	4.2369e-14	DG-GCS
Zfand6	5.36753e-17	0.486465	0.587	0.406	9.53112e-13	DG-GCS
Satb1	1.69439e-21	0.484037	0.278	0.122	3.00873e-17	DG-GCS
Rab6b	4.57756e-18	0.48294	0.557	0.373	8.12837e-14	DG-GCS
Timp2	1.82252e-15	0.480419	0.357	0.209	3.23625e-11	DG-GCS
Nrp2	5.92449e-14	0.478454	0.469	0.302	1.05201e-09	DG-GCS
Nsmf	2.57476e-13	0.466187	0.327	0.197	4.572e-09	DG-GCS
Tceal3	7.52771e-17	0.461975	0.309	0.164	1.3367e-12	DG-GCS
Pnmal2	9.33085e-15	0.459341	0.367	0.219	1.65688e-10	DG-GCS
Znrf1	1.3994e-12	0.455665	0.464	0.326	2.48492e-08	DG-GCS
Zeb2	1.05379e-16	0.453104	0.756	0.59	1.87122e-12	DG-GCS
Slc6a6	3.21978e-18	0.445708	0.311	0.158	5.71737e-14	DG-GCS
Calm2	5.194e-34	0.44533	0.986	0.946	9.22298e-30	DG-GCS
Enho	6.36999e-12	0.43779	0.631	0.499	1.13112e-07	DG-GCS
Cox8a	3.43044e-32	0.437085	0.979	0.94	6.09144e-28	DG-GCS
Btg1	2.03053e-14	0.436745	0.543	0.381	3.60561e-10	DG-GCS
Lrpap1	1.21006e-19	0.431974	0.471	0.27	2.14871e-15	DG-GCS
Psap	5.68183e-13	0.431748	0.48	0.333	1.00892e-08	DG-GCS
Dner	7.71921e-15	0.429251	0.281	0.148	1.3707e-10	DG-GCS
Jarid2	2.91199e-16	0.429085	0.269	0.133	5.17083e-12	DG-GCS
Ier5	9.80312e-14	0.425383	0.631	0.463	1.74074e-09	DG-GCS
Sh3bp5	1.24253e-13	0.424982	0.445	0.294	2.20636e-09	DG-GCS
Nav1	5.78713e-14	0.41857	0.722	0.577	1.02762e-09	DG-GCS
Ube2e3	5.84631e-13	0.41738	0.791	0.684	1.03813e-08	DG-GCS
Pcsk1n	1.18932e-13	0.416916	0.828	0.718	2.11187e-09	DG-GCS
Pkia	9.11393e-13	0.415651	0.436	0.288	1.61836e-08	DG-GCS
Mest	9.83382e-16	0.406878	0.269	0.136	1.74619e-11	DG-GCS
Gnas	4.59792e-27	0.405097	0.986	0.93	8.16453e-23	DG-GCS
Thtpa	9.5838e-14	0.404936	0.26	0.137	1.7018e-09	DG-GCS
Cald1	9.29882e-10	0.402186	0.292	0.18	1.65119e-05	DG-GCS
Rhob	1.17701e-12	0.401102	0.418	0.278	2.09001e-08	DG-GCS
Calm1	2.24781e-44	0.400937	1	0.995	3.99144e-40	DG-GCS
Shisa4	2.04964e-12	0.399983	0.278	0.157	3.63954e-08	DG-GCS
Tpm1	8.7967e-11	0.395235	0.357	0.233	1.56203e-06	DG-GCS
Ndufa4	3.05306e-31	0.395198	0.998	0.978	5.42132e-27	DG-GCS
Cadps	5.68073e-11	0.394833	0.355	0.228	1.00873e-06	DG-GCS
Hecw1	4.43622e-10	0.393607	0.441	0.322	7.87739e-06	DG-GCS
Atp1a1	4.42492e-10	0.393487	0.281	0.172	7.85734e-06	DG-GCS
Cuedc1	5.14401e-11	0.391281	0.297	0.182	9.13423e-07	DG-GCS
Nfix	4.5337e-30	0.384062	1	0.991	8.05049e-26	DG-GCS
Tmed10	3.02698e-10	0.383019	0.392	0.267	5.375e-06	DG-GCS
Sema6d	2.8351e-13	0.38301	0.288	0.159	5.03428e-09	DG-GCS
2022-03-01	2.35343e-13	0.379709	0.265	0.141	4.17898e-09	DG-GCS
Nol4	1.90297e-07	0.377686	0.329	0.231	0.0033791	DG-GCS
Mycbp2	6.41541e-12	0.376846	0.661	0.51	1.13918e-07	DG-GCS
Tacc2	4.5325e-10	0.376671	0.376	0.254	8.04836e-06	DG-GCS
Shb	3.54578e-12	0.37348	0.306	0.174	6.29624e-08	DG-GCS
Sri	9.89514e-12	0.373402	0.341	0.209	1.75708e-07	DG-GCS
Nnat	9.70966e-20	0.370919	0.965	0.907	1.72414e-15	DG-GCS
Tspyl4	3.86592e-12	0.368421	0.587	0.432	6.86471e-08	DG-GCS
Ina	1.59042e-11	0.364453	0.738	0.613	2.82411e-07	DG-GCS
Apbb1	5.49212e-09	0.363048	0.448	0.333	9.75236e-05	DG-GCS
Rcn2	4.07961e-10	0.358936	0.381	0.256	7.24417e-06	DG-GCS
Ctsl	1.36756e-11	0.358026	0.278	0.16	2.42838e-07	DG-GCS
Fam110a	5.03886e-11	0.357757	0.318	0.194	8.9475e-07	DG-GCS
Tmsb4x	9.78448e-47	0.357669	1	1	1.73743e-42	DG-GCS
Arl2bp	2.24641e-07	0.356313	0.313	0.223	0.00398896	DG-GCS
Ehd1	2.09188e-11	0.355836	0.357	0.229	3.71455e-07	DG-GCS
Prkacb	3.08984e-07	0.351216	0.383	0.287	0.00548663	DG-GCS
Bhlhe22	1.68371e-10	0.349025	0.819	0.724	2.98976e-06	DG-GCS
Sobp	1.80767e-14	0.347461	0.561	0.377	3.20988e-10	DG-GCS
Ap3s1	3.74201e-08	0.34649	0.487	0.364	0.000664468	DG-GCS
Pcbp4	1.81894e-09	0.343046	0.643	0.531	3.22989e-05	DG-GCS
Hsp90aa1	1.40796e-20	0.34148	0.991	0.95	2.50012e-16	DG-GCS
Bach2	5.84484e-08	0.339022	0.327	0.228	0.00103787	DG-GCS
Dstn	3.4835e-10	0.338809	0.791	0.68	6.18565e-06	DG-GCS
Ndn	2.34856e-09	0.338018	0.675	0.549	4.17033e-05	DG-GCS
Flrt3	2.58363e-11	0.337695	0.362	0.223	4.58774e-07	DG-GCS
Tmem132a	1.35171e-07	0.337377	0.48	0.373	0.00240024	DG-GCS
Thoc7	3.64174e-10	0.334086	0.58	0.449	6.46664e-06	DG-GCS
Rcor2	2.63591e-08	0.331036	0.355	0.243	0.000468058	DG-GCS
Tubb4a	4.09737e-08	0.328622	0.378	0.27	0.000727569	DG-GCS
Hist3h2ba	6.45032e-14	0.328466	0.963	0.92	1.14538e-09	DG-GCS
Sorbs2	1.22698e-08	0.326027	0.32	0.21	0.000217875	DG-GCS
Tmx4	6.37553e-07	0.3258	0.406	0.31	0.011321	DG-GCS
Jkamp	2.31878e-08	0.324805	0.517	0.397	0.000411746	DG-GCS
Hes6	4.08862e-07	0.324398	0.566	0.464	0.00726016	DG-GCS
Rab11fip2	3.11328e-08	0.3243	0.462	0.343	0.000552825	DG-GCS
Nedd4	7.55726e-09	0.323902	0.677	0.572	0.000134194	DG-GCS
Txnrd1	5.20215e-09	0.323705	0.564	0.45	9.23746e-05	DG-GCS
Akap9	1.53372e-09	0.317949	0.708	0.621	2.72343e-05	DG-GCS
Pgls	1.4096e-08	0.315974	0.724	0.64	0.000250302	DG-GCS
Camta1	5.17216e-06	0.315452	0.508	0.421	0.091842	DG-GCS
Syp	2.52881e-07	0.313961	0.269	0.178	0.00449041	DG-GCS
Enah	3.50793e-07	0.313492	0.508	0.407	0.00622904	DG-GCS
Sptan1	3.42722e-08	0.311463	0.631	0.509	0.000608571	DG-GCS
Zcchc17	4.4538e-07	0.309358	0.557	0.467	0.00790862	DG-GCS
Rtn1	3.41645e-31	0.307832	1	0.999	6.06659e-27	DG-GCS
Fut9	1.27062e-05	0.307785	0.26	0.185	0.225623	DG-GCS
Eci2	3.61934e-07	0.306536	0.364	0.261	0.00642687	DG-GCS
Arhgef25	3.85435e-09	0.305928	0.334	0.217	6.84417e-05	DG-GCS
2900011O08Rik	1.82425e-07	0.305598	0.443	0.336	0.00323931	DG-GCS
1500009C09Rik	2.97957e-08	0.302968	0.288	0.188	0.000529083	DG-GCS
Dnajc15	7.66172e-08	0.302406	0.332	0.225	0.00136049	DG-GCS
Dusp8	6.71899e-07	0.302161	0.429	0.33	0.0119309	DG-GCS
Sfxn1	9.08062e-06	0.301655	0.285	0.206	0.161245	DG-GCS
Celf4	8.25902e-09	0.301427	0.575	0.452	0.000146655	DG-GCS
Pdlim7	4.64725e-07	0.299684	0.36	0.255	0.00825213	DG-GCS
Sms	3.48386e-09	0.299093	0.629	0.491	6.18629e-05	DG-GCS
Irf2bp2	1.88293e-08	0.297946	0.299	0.193	0.000334352	DG-GCS
Pdrg1	1.29531e-06	0.297369	0.309	0.22	0.0230008	DG-GCS
Clcn3	5.60522e-08	0.297124	0.378	0.267	0.000995319	DG-GCS
Atp6v0e	1.07263e-06	0.29708	0.629	0.546	0.0190467	DG-GCS
Kcnq1ot1	0.000241881	0.295494	0.369	0.298	1	DG-GCS
Tsn	4.02724e-11	0.295318	0.905	0.832	7.15117e-07	DG-GCS
Gdpd1	2.59697e-06	0.295254	0.587	0.496	0.0461144	DG-GCS
Igfbp2	0.00479716	0.294688	0.476	0.448	1	DG-GCS
Sh3kbp1	5.40485e-05	0.294442	0.332	0.259	0.95974	DG-GCS
Micu3	1.46388e-06	0.293875	0.285	0.2	0.0259942	DG-GCS
Lingo1	2.49492e-07	0.292798	0.313	0.214	0.00443022	DG-GCS
Ube2e2	9.30505e-09	0.29237	0.425	0.3	0.00016523	DG-GCS
Tbrg1	3.61328e-06	0.288372	0.339	0.248	0.0641611	DG-GCS
Carhsp1	1.05687e-06	0.28746	0.459	0.353	0.0187668	DG-GCS
Tagln3	7.62729e-11	0.287019	0.907	0.832	1.35438e-06	DG-GCS
Aff2	2.11218e-06	0.286919	0.343	0.249	0.0375059	DG-GCS
Snap47	2.24951e-08	0.282941	0.708	0.598	0.000399446	DG-GCS
Dip2b	1.15407e-06	0.282155	0.295	0.204	0.0204929	DG-GCS
2310009B15Rik	2.87439e-07	0.281203	0.371	0.268	0.00510406	DG-GCS
Pkig	2.28191e-06	0.281149	0.404	0.307	0.0405199	DG-GCS
Celf3	1.53657e-05	0.281117	0.506	0.431	0.27285	DG-GCS
Nfkbia	1.69334e-05	0.280473	0.269	0.192	0.300686	DG-GCS
Higd2a	6.74752e-08	0.280222	0.722	0.638	0.00119816	DG-GCS
Sh3gl3	1.28763e-06	0.279607	0.343	0.247	0.0228644	DG-GCS
Rab18	9.70303e-05	0.279602	0.427	0.352	1	DG-GCS
Hacd3	3.35821e-05	0.277851	0.251	0.178	0.596318	DG-GCS
Fam204a	1.32849e-07	0.277826	0.327	0.225	0.002359	DG-GCS
Synrg	2.31909e-06	0.277341	0.471	0.369	0.04118	DG-GCS
Pnck	1.8943e-07	0.275603	0.304	0.207	0.00336371	DG-GCS
Ier2	1.71845e-07	0.275099	0.258	0.163	0.00305144	DG-GCS
Banp	0.000383217	0.271905	0.397	0.336	1	DG-GCS
Mthfd2l	1.28907e-05	0.271786	0.283	0.201	0.228899	DG-GCS
Idh2	1.41339e-07	0.271185	0.36	0.247	0.00250976	DG-GCS
Tmem121	7.8863e-07	0.26982	0.362	0.263	0.0140037	DG-GCS
Acyp1	1.5388e-05	0.269018	0.32	0.239	0.273244	DG-GCS
Zfp91	5.95397e-06	0.268923	0.469	0.369	0.105725	DG-GCS
Apba2	2.51004e-05	0.268262	0.362	0.281	0.445708	DG-GCS
Chic2	8.463e-06	0.268202	0.464	0.37	0.150278	DG-GCS
Sptbn1	1.05439e-05	0.264438	0.501	0.411	0.187228	DG-GCS
Igfbpl1	1.80367e-16	0.264071	0.998	0.984	3.20277e-12	DG-GCS
Fam171a2	4.96302e-06	0.263797	0.432	0.345	0.0881283	DG-GCS
Ubb	6.50838e-11	0.261045	0.991	0.982	1.15569e-06	DG-GCS
Tnks2	0.000314665	0.259948	0.265	0.2	1	DG-GCS
Scrt2	3.49538e-07	0.259124	0.288	0.186	0.00620675	DG-GCS
Bcl7c	3.06199e-06	0.258855	0.385	0.287	0.0543717	DG-GCS
Slc38a1	5.31288e-05	0.256821	0.35	0.272	0.943407	DG-GCS
D930015E06Rik	0.00011376	0.256531	0.332	0.26	1	DG-GCS
H3f3b	3.8093e-25	0.256143	1	0.999	6.76417e-21	DG-GCS
Uchl3	5.78404e-05	0.256116	0.68	0.619	1	DG-GCS
Crip2	0.000214029	0.255826	0.654	0.583	1	DG-GCS
Jun	5.72913e-05	0.254116	0.29	0.208	1	DG-GCS
Itsn1	0.000168896	0.25208	0.508	0.437	1	DG-GCS
Trim24	1.69652e-07	0.251392	0.265	0.169	0.00301252	DG-GCS
4833420G17Rik	1.49289e-05	0.251111	0.35	0.258	0.265092	DG-GCS
gene	p_val	avg_log2FC	pct.1	pct.2	p_val_adj	cluster
Tac2	8.02472e-205	2.38363	0.332	0.052	1.42495e-200	RSC-PyNs (DL)
Pcp4	0	2.20638	0.799	0.294	0	RSC-PyNs (DL)
Mdk	1.23612e-232	1.67422	0.808	0.453	2.19497e-228	RSC-PyNs (DL)
Lrpap1	5.27646e-166	1.40124	0.58	0.239	9.36941e-162	RSC-PyNs (DL)
Mfap4	3.00932e-212	1.34679	0.375	0.065	5.34365e-208	RSC-PyNs (DL)
Nrn1	1.8563e-176	1.31044	0.443	0.122	3.29624e-172	RSC-PyNs (DL)
Hs3st1	1.68655e-248	1.25462	0.344	0.044	2.99481e-244	RSC-PyNs (DL)
Rnd2	4.73131e-164	1.24837	0.675	0.314	8.40138e-160	RSC-PyNs (DL)
Ulk4	1.46917e-250	1.22844	0.299	0.029	2.60881e-246	RSC-PyNs (DL)
Unc5d	3.54779e-208	1.20065	0.418	0.086	6.29981e-204	RSC-PyNs (DL)
Sstr2	2.28024e-149	1.09475	0.374	0.097	4.04902e-145	RSC-PyNs (DL)
Eomes	2.25481e-153	1.07182	0.257	0.04	4.00387e-149	RSC-PyNs (DL)
Cited2	6.09436e-89	1.00516	0.616	0.367	1.08218e-84	RSC-PyNs (DL)
Scrt2	2.081e-98	0.959162	0.407	0.161	3.69523e-94	RSC-PyNs (DL)
Meis2	1.37679e-127	0.93176	0.896	0.694	2.44477e-123	RSC-PyNs (DL)
Nt5dc2	1.81432e-98	0.926637	0.304	0.091	3.22169e-94	RSC-PyNs (DL)
Fabp7	1.34886e-106	0.925347	0.799	0.613	2.39517e-102	RSC-PyNs (DL)
Slc17a6	5.84932e-126	0.920165	0.286	0.064	1.03866e-121	RSC-PyNs (DL)
Lhx2	2.42628e-119	0.916341	0.809	0.614	4.30834e-115	RSC-PyNs (DL)
Cdk2ap1	4.77298e-99	0.904335	0.748	0.563	8.47538e-95	RSC-PyNs (DL)
H1f0	7.58431e-78	0.895945	0.463	0.233	1.34675e-73	RSC-PyNs (DL)
Pam	1.19861e-67	0.875213	0.379	0.173	2.12838e-63	RSC-PyNs (DL)
Igfbpl1	8.38426e-251	0.869421	1	0.983	1.48879e-246	RSC-PyNs (DL)
Nfib	2.72212e-173	0.868144	0.992	0.935	4.83367e-169	RSC-PyNs (DL)
Ezr	2.86599e-68	0.867791	0.374	0.169	5.08914e-64	RSC-PyNs (DL)
Neurod1	6.75769e-92	0.861675	0.655	0.374	1.19996e-87	RSC-PyNs (DL)
Btbd17	1.19897e-87	0.828716	0.304	0.096	2.12901e-83	RSC-PyNs (DL)
Adgrg1	1.31468e-72	0.790807	0.307	0.113	2.33447e-68	RSC-PyNs (DL)
Kif21b	8.79932e-61	0.785814	0.561	0.383	1.56249e-56	RSC-PyNs (DL)
Lrrc16b	6.72157e-58	0.734257	0.303	0.127	1.19355e-53	RSC-PyNs (DL)
H2afv	2.80547e-100	0.718387	0.899	0.815	4.98167e-96	RSC-PyNs (DL)
Slc25a5	3.96422e-53	0.716486	0.648	0.523	7.03927e-49	RSC-PyNs (DL)
Igsf8	7.71626e-37	0.703642	0.451	0.311	1.37018e-32	RSC-PyNs (DL)
Cd81	4.51086e-43	0.697862	0.664	0.584	8.00993e-39	RSC-PyNs (DL)
Celsr2	2.17987e-30	0.67554	0.399	0.279	3.8708e-26	RSC-PyNs (DL)
Cul1	9.06794e-33	0.661267	0.471	0.349	1.61019e-28	RSC-PyNs (DL)
Stard3	1.21326e-41	0.653107	0.264	0.122	2.15438e-37	RSC-PyNs (DL)
Ldhb	3.99714e-73	0.650807	0.843	0.747	7.09773e-69	RSC-PyNs (DL)
Kif21a	5.43863e-45	0.643949	0.626	0.5	9.65737e-41	RSC-PyNs (DL)
Rbfox3	2.25203e-33	0.635157	0.32	0.184	3.99894e-29	RSC-PyNs (DL)
Pou3f2	1.37939e-26	0.630495	0.372	0.24	2.44938e-22	RSC-PyNs (DL)
Nr2f1	1.54527e-35	0.623379	0.692	0.622	2.74393e-31	RSC-PyNs (DL)
Epha5	3.50197e-56	0.622058	0.853	0.723	6.21845e-52	RSC-PyNs (DL)
Plcb1	1.30694e-32	0.62161	0.3	0.168	2.32073e-28	RSC-PyNs (DL)
Rcor2	2.19836e-34	0.610735	0.375	0.231	3.90362e-30	RSC-PyNs (DL)
Gstm5	6.14417e-31	0.607983	0.404	0.275	1.09102e-26	RSC-PyNs (DL)
Malat1	4.37644e-119	0.602417	0.999	0.996	7.77124e-115	RSC-PyNs (DL)
Smarcd3	1.74568e-23	0.600192	0.425	0.329	3.09981e-19	RSC-PyNs (DL)
Hmgn2	4.27492e-33	0.598507	0.601	0.517	7.59097e-29	RSC-PyNs (DL)
Elavl4	1.28742e-29	0.596676	0.284	0.16	2.28608e-25	RSC-PyNs (DL)
H3f3b	8.98612e-209	0.588796	1	0.999	1.59567e-204	RSC-PyNs (DL)
Emx1	8.66987e-26	0.585899	0.32	0.204	1.53951e-21	RSC-PyNs (DL)
Ppib	9.57879e-50	0.584739	0.799	0.751	1.70091e-45	RSC-PyNs (DL)
Tenm4	1.76636e-24	0.583132	0.425	0.32	3.13653e-20	RSC-PyNs (DL)
Gm3764	3.30353e-25	0.578664	0.454	0.352	5.86608e-21	RSC-PyNs (DL)
Sox4	6.3286e-110	0.574759	0.996	0.982	1.12377e-105	RSC-PyNs (DL)
Clic1	1.61057e-28	0.570677	0.337	0.207	2.85988e-24	RSC-PyNs (DL)
Ap3s1	3.45781e-25	0.568675	0.454	0.359	6.14003e-21	RSC-PyNs (DL)
Mllt3	9.69592e-30	0.562103	0.587	0.497	1.7217e-25	RSC-PyNs (DL)
Pantr1	5.15397e-45	0.56139	0.836	0.742	9.15191e-41	RSC-PyNs (DL)
Nfia	5.41812e-45	0.559845	0.784	0.675	9.62096e-41	RSC-PyNs (DL)
Srrm4	3.34814e-31	0.55142	0.598	0.504	5.94529e-27	RSC-PyNs (DL)
Trim2	5.21138e-22	0.542081	0.502	0.427	9.25384e-18	RSC-PyNs (DL)
Pmepa1	6.72813e-20	0.530819	0.371	0.275	1.19471e-15	RSC-PyNs (DL)
Wbp1	8.1488e-25	0.530101	0.457	0.357	1.44698e-20	RSC-PyNs (DL)
Rasgef1b	9.2788e-27	0.527175	0.296	0.174	1.64764e-22	RSC-PyNs (DL)
Marcks	3.92873e-56	0.520758	0.886	0.86	6.97624e-52	RSC-PyNs (DL)
Gpm6b	4.03876e-29	0.516624	0.621	0.544	7.17162e-25	RSC-PyNs (DL)
Fam114a2	9.01343e-22	0.514665	0.389	0.283	1.60052e-17	RSC-PyNs (DL)
Ptprs	2.68678e-48	0.505278	0.866	0.806	4.77091e-44	RSC-PyNs (DL)
Ccnd2	2.07142e-18	0.501482	0.287	0.19	3.67822e-14	RSC-PyNs (DL)
Chd4	1.81805e-23	0.494148	0.617	0.569	3.22832e-19	RSC-PyNs (DL)
Ezh2	2.09238e-22	0.492993	0.503	0.417	3.71545e-18	RSC-PyNs (DL)
Elavl2	1.66471e-28	0.488725	0.631	0.551	2.95603e-24	RSC-PyNs (DL)
Cdk4	3.99142e-52	0.482201	0.904	0.887	7.08757e-48	RSC-PyNs (DL)
Eci2	1.72856e-15	0.480623	0.335	0.257	3.06941e-11	RSC-PyNs (DL)
Sorbs2	3.32343e-18	0.477315	0.301	0.204	5.90141e-14	RSC-PyNs (DL)
Vps37b	1.452e-20	0.477218	0.286	0.184	2.57832e-16	RSC-PyNs (DL)
Dbi	2.31579e-25	0.472061	0.706	0.693	4.11214e-21	RSC-PyNs (DL)
Rps24	1.16229e-116	0.469083	0.999	0.995	2.06388e-112	RSC-PyNs (DL)
Mfap2	2.44117e-17	0.466361	0.405	0.323	4.33479e-13	RSC-PyNs (DL)
Enc1	5.13212e-22	0.465564	0.56	0.473	9.11311e-18	RSC-PyNs (DL)
Dnajc15	2.05379e-13	0.463237	0.294	0.222	3.64692e-09	RSC-PyNs (DL)
Tmem178	4.0487e-18	0.461108	0.308	0.211	7.18928e-14	RSC-PyNs (DL)
Cux1	7.95758e-20	0.456349	0.267	0.163	1.41303e-15	RSC-PyNs (DL)
Rps9	6.93306e-127	0.45355	1	0.998	1.2311e-122	RSC-PyNs (DL)
Cox7a2l	7.94958e-26	0.452697	0.684	0.66	1.41161e-21	RSC-PyNs (DL)
Epha4	9.51797e-24	0.452466	0.609	0.49	1.69011e-19	RSC-PyNs (DL)
AY036118	3.59486e-36	0.443535	0.941	0.934	6.38339e-32	RSC-PyNs (DL)
Atp6v0e	1.34603e-21	0.442431	0.593	0.545	2.39015e-17	RSC-PyNs (DL)
Cdkn1b	6.83925e-11	0.437659	0.379	0.326	1.21445e-06	RSC-PyNs (DL)
Sox11	2.53132e-73	0.437481	0.994	0.994	4.49486e-69	RSC-PyNs (DL)
Idh2	6.83147e-13	0.435638	0.316	0.244	1.21306e-08	RSC-PyNs (DL)
Tagln3	1.03306e-37	0.434012	0.86	0.833	1.83441e-33	RSC-PyNs (DL)
Cald1	2.97858e-16	0.43317	0.266	0.175	5.28907e-12	RSC-PyNs (DL)
Kat6b	1.98291e-14	0.428464	0.265	0.185	3.52105e-10	RSC-PyNs (DL)
Ypel3	9.65124e-22	0.426975	0.682	0.659	1.71377e-17	RSC-PyNs (DL)
Pnrc1	3.45304e-19	0.418452	0.605	0.571	6.13156e-15	RSC-PyNs (DL)
Chga	4.22458e-11	0.418036	0.25	0.184	7.50159e-07	RSC-PyNs (DL)
Lrp8	4.99676e-13	0.415547	0.375	0.306	8.87275e-09	RSC-PyNs (DL)
Hmgb3	2.72028e-21	0.413217	0.588	0.5	4.8304e-17	RSC-PyNs (DL)
Phip	4.89057e-11	0.412064	0.318	0.251	8.68419e-07	RSC-PyNs (DL)
Stox2	4.80659e-13	0.407189	0.279	0.205	8.53506e-09	RSC-PyNs (DL)
Cst3	6.00967e-24	0.405506	0.772	0.765	1.06714e-19	RSC-PyNs (DL)
Adgrl2	1.54937e-12	0.404699	0.302	0.223	2.75121e-08	RSC-PyNs (DL)
Nedd4	3.24347e-15	0.400293	0.595	0.575	5.75943e-11	RSC-PyNs (DL)
Chd9	3.63589e-12	0.399975	0.28	0.208	6.45625e-08	RSC-PyNs (DL)
Fis1	5.83595e-26	0.396282	0.762	0.742	1.03629e-21	RSC-PyNs (DL)
Ppp1r14b	1.175e-62	0.396264	0.984	0.985	2.08645e-58	RSC-PyNs (DL)
H2afy2	9.11592e-14	0.393587	0.482	0.423	1.61871e-09	RSC-PyNs (DL)
Gm26735	1.10216e-12	0.392086	0.533	0.503	1.95711e-08	RSC-PyNs (DL)
C130071C03Rik	7.47283e-11	0.390418	0.424	0.384	1.32695e-06	RSC-PyNs (DL)
Npc2	1.97065e-15	0.386393	0.597	0.571	3.49928e-11	RSC-PyNs (DL)
Rbpj	1.69232e-09	0.383812	0.252	0.193	3.00505e-05	RSC-PyNs (DL)
Mpv17l2	3.67151e-10	0.383268	0.258	0.196	6.5195e-06	RSC-PyNs (DL)
Sox5	9.76984e-15	0.3815	0.253	0.166	1.73483e-10	RSC-PyNs (DL)
Ppp2r2b	1.47357e-19	0.380988	0.732	0.725	2.61663e-15	RSC-PyNs (DL)
Vangl2	8.64635e-09	0.378635	0.256	0.2	0.000153533	RSC-PyNs (DL)
Hist3h2ba	2.14026e-38	0.378126	0.944	0.92	3.80046e-34	RSC-PyNs (DL)
Cttnbp2	8.28148e-21	0.377702	0.705	0.659	1.47054e-16	RSC-PyNs (DL)
Ddah2	9.72471e-33	0.377026	0.912	0.877	1.72682e-28	RSC-PyNs (DL)
Pou3f3	1.09048e-14	0.373763	0.556	0.486	1.93636e-10	RSC-PyNs (DL)
Akap9	2.11531e-13	0.366182	0.629	0.625	3.75616e-09	RSC-PyNs (DL)
Smap1	2.23287e-09	0.365747	0.476	0.461	3.9649e-05	RSC-PyNs (DL)
Klhdc2	3.57691e-16	0.358624	0.62	0.597	6.35151e-12	RSC-PyNs (DL)
Rpl18a	1.37902e-95	0.35846	1	0.999	2.44872e-91	RSC-PyNs (DL)
Lars2	6.61891e-16	0.357101	0.655	0.618	1.17532e-11	RSC-PyNs (DL)
Tmem158	3.09729e-06	0.350474	0.392	0.365	0.0549985	RSC-PyNs (DL)
Glrx2	6.87614e-15	0.349776	0.63	0.61	1.221e-10	RSC-PyNs (DL)
Pbrm1	6.09914e-07	0.348602	0.465	0.461	0.0108302	RSC-PyNs (DL)
Setbp1	3.60266e-05	0.342768	0.3	0.273	0.639725	RSC-PyNs (DL)
Gm42418	6.67403e-51	0.34228	1	1	1.18511e-46	RSC-PyNs (DL)
Rcn2	1.28824e-05	0.340015	0.289	0.259	0.228753	RSC-PyNs (DL)
Tia1	4.42362e-10	0.339404	0.529	0.503	7.85503e-06	RSC-PyNs (DL)
Mpped1	8.30927e-11	0.338637	0.474	0.416	1.47548e-06	RSC-PyNs (DL)
Scp2	5.02225e-05	0.336925	0.336	0.319	0.891801	RSC-PyNs (DL)
Zfp292	1.59348e-05	0.335218	0.413	0.405	0.282954	RSC-PyNs (DL)
Hnrnpa1	4.35388e-24	0.333807	0.835	0.832	7.73118e-20	RSC-PyNs (DL)
Ddx5	8.43969e-24	0.333547	0.889	0.901	1.49864e-19	RSC-PyNs (DL)
Rps21	7.21076e-46	0.333396	0.994	0.992	1.28041e-41	RSC-PyNs (DL)
Itgb1	4.10451e-06	0.332497	0.251	0.211	0.0728838	RSC-PyNs (DL)
Palmd	5.49151e-07	0.331667	0.308	0.264	0.00975128	RSC-PyNs (DL)
Tpt1	2.51996e-82	0.331658	1	1	4.47469e-78	RSC-PyNs (DL)
Tsc22d1	8.38367e-25	0.32883	0.866	0.844	1.48869e-20	RSC-PyNs (DL)
Zfos1	5.97686e-07	0.327792	0.382	0.354	0.0106131	RSC-PyNs (DL)
Sez6	6.905e-07	0.326054	0.365	0.333	0.0122612	RSC-PyNs (DL)
Syt11	1.56887e-09	0.325657	0.551	0.544	2.78584e-05	RSC-PyNs (DL)
Itm2b	1.12587e-28	0.322711	0.913	0.874	1.99921e-24	RSC-PyNs (DL)
Eif3f	3.20065e-19	0.321407	0.878	0.887	5.68339e-15	RSC-PyNs (DL)
Rps27	4.30586e-39	0.320423	0.989	0.986	7.64592e-35	RSC-PyNs (DL)
Grina	0.000109201	0.314434	0.385	0.382	1	RSC-PyNs (DL)
Ccdc12	3.52393e-05	0.312741	0.322	0.303	0.625744	RSC-PyNs (DL)
H3f3a	1.09063e-81	0.312735	1	1	1.93663e-77	RSC-PyNs (DL)
6330403K07Rik	1.20825e-15	0.308884	0.806	0.81	2.14549e-11	RSC-PyNs (DL)
Prdx2	4.53118e-54	0.308003	0.997	0.997	8.04602e-50	RSC-PyNs (DL)
Uqcrh	2.66575e-28	0.306384	0.948	0.948	4.73357e-24	RSC-PyNs (DL)
Spag9	0.000229901	0.305885	0.359	0.353	1	RSC-PyNs (DL)
Top1	4.80799e-18	0.305077	0.836	0.848	8.53755e-14	RSC-PyNs (DL)
Ube2r2	1.86304e-07	0.304331	0.528	0.542	0.00330819	RSC-PyNs (DL)
Tcf4	1.91608e-28	0.303634	0.98	0.979	3.40238e-24	RSC-PyNs (DL)
Snrpb2	0.000186574	0.30052	0.34	0.329	1	RSC-PyNs (DL)
Rsrp1	2.30011e-09	0.297242	0.626	0.652	4.0843e-05	RSC-PyNs (DL)
Zmiz1	4.03116e-05	0.297061	0.307	0.276	0.715813	RSC-PyNs (DL)
Tm2d2	1.56017e-06	0.294174	0.482	0.485	0.027704	RSC-PyNs (DL)
Ier3ip1	3.74571e-05	0.293767	0.497	0.522	0.665125	RSC-PyNs (DL)
Sap30	0.000125305	0.291615	0.295	0.268	1	RSC-PyNs (DL)
Thoc7	7.31657e-06	0.288253	0.455	0.456	0.12992	RSC-PyNs (DL)
Eif1b	2.38888e-16	0.286264	0.84	0.848	4.24194e-12	RSC-PyNs (DL)
Gtf2i	0.00237135	0.284707	0.296	0.287	1	RSC-PyNs (DL)
Smarce1	4.27393e-06	0.280802	0.487	0.492	0.0758921	RSC-PyNs (DL)
Acin1	6.02915e-06	0.280755	0.448	0.443	0.10706	RSC-PyNs (DL)
Tra2a	0.000111813	0.27987	0.414	0.416	1	RSC-PyNs (DL)
Mex3b	1.31395e-05	0.277496	0.366	0.339	0.233317	RSC-PyNs (DL)
Btg1	2.57277e-06	0.27707	0.413	0.386	0.0456846	RSC-PyNs (DL)
Rps15a	4.63561e-70	0.276647	1	1	8.23145e-66	RSC-PyNs (DL)
Pabpn1	6.22093e-05	0.276566	0.369	0.355	1	RSC-PyNs (DL)
Pdia6	9.30782e-06	0.274754	0.542	0.559	0.165279	RSC-PyNs (DL)
Slc22a17	0.000808001	0.274686	0.347	0.346	1	RSC-PyNs (DL)
Maged1	6.0116e-08	0.272361	0.617	0.651	0.00106748	RSC-PyNs (DL)
Ube2b	9.08265e-11	0.271547	0.655	0.667	1.61281e-06	RSC-PyNs (DL)
Brd8	0.00123177	0.271471	0.32	0.309	1	RSC-PyNs (DL)
Rps14	8.96453e-42	0.271388	0.996	0.998	1.59183e-37	RSC-PyNs (DL)
Jkamp	0.000100962	0.269852	0.402	0.403	1	RSC-PyNs (DL)
Trmt112	4.30186e-07	0.268464	0.557	0.572	0.00763881	RSC-PyNs (DL)
Nnat	1.05538e-23	0.267725	0.929	0.907	1.87405e-19	RSC-PyNs (DL)
Aco2	0.00233436	0.264356	0.333	0.331	1	RSC-PyNs (DL)
Paip2	1.60144e-07	0.262013	0.595	0.611	0.00284368	RSC-PyNs (DL)
Cox8a	3.51766e-20	0.261231	0.946	0.941	6.24632e-16	RSC-PyNs (DL)
Phf20l1	0.000725057	0.259699	0.322	0.309	1	RSC-PyNs (DL)
Ptn	3.89139e-07	0.259024	0.454	0.403	0.00690994	RSC-PyNs (DL)
Cpe	2.10985e-06	0.25844	0.382	0.348	0.0374646	RSC-PyNs (DL)
Med22	0.00495586	0.257096	0.314	0.315	1	RSC-PyNs (DL)
Hdac2	0.00160194	0.255986	0.42	0.434	1	RSC-PyNs (DL)
Son	1.83301e-11	0.255916	0.727	0.75	3.25487e-07	RSC-PyNs (DL)
mt-Nd5	0.000807974	0.253578	0.531	0.563	1	RSC-PyNs (DL)
Rbm39	1.21794e-11	0.253286	0.766	0.783	2.16269e-07	RSC-PyNs (DL)
Kdm1a	1.10615e-07	0.253011	0.682	0.719	0.0019642	RSC-PyNs (DL)
Rpl35a	4.78853e-39	0.252141	0.999	0.998	8.50299e-35	RSC-PyNs (DL)
Taf10	1.74024e-06	0.252054	0.547	0.561	0.0309014	RSC-PyNs (DL)
Rps11	2.50341e-44	0.251641	0.999	0.999	4.44531e-40	RSC-PyNs (DL)
Arid4b	2.23356e-05	0.250425	0.439	0.431	0.396613	RSC-PyNs (DL)
Bcl7a	1.95914e-05	0.250086	0.46	0.45	0.347884	RSC-PyNs (DL)
gene	p_val	avg_log2FC	pct.1	pct.2	p_val_adj	cluster
Meis2	1.56357e-258	1.1062	0.911	0.669	2.77643e-254	RSC-PyNs (ML)
Pantr1	5.78975e-211	0.928664	0.915	0.711	1.02809e-206	RSC-PyNs (ML)
Pou3f2	1.35391e-98	0.866632	0.431	0.21	2.40415e-94	RSC-PyNs (ML)
Cited2	7.27182e-95	0.825319	0.558	0.356	1.29126e-90	RSC-PyNs (ML)
Pou3f3	5.81491e-90	0.743855	0.636	0.457	1.03255e-85	RSC-PyNs (ML)
Gria2	3.00517e-104	0.693133	0.848	0.766	5.33628e-100	RSC-PyNs (ML)
Gm17750	3.78648e-73	0.641446	0.761	0.661	6.72365e-69	RSC-PyNs (ML)
Tsc22d1	3.35565e-105	0.589144	0.898	0.834	5.95862e-101	RSC-PyNs (ML)
Cttnbp2	6.95329e-60	0.551942	0.733	0.647	1.2347e-55	RSC-PyNs (ML)
Frmd4b	4.40394e-28	0.507871	0.37	0.276	7.82007e-24	RSC-PyNs (ML)
Fabp7	1.91575e-44	0.482239	0.692	0.62	3.4018e-40	RSC-PyNs (ML)
Igfbpl1	5.27313e-132	0.469668	0.995	0.982	9.36349e-128	RSC-PyNs (ML)
Nkain3	3.18973e-21	0.467102	0.361	0.289	5.664e-17	RSC-PyNs (ML)
Sox11	6.10464e-124	0.453392	0.999	0.993	1.084e-119	RSC-PyNs (ML)
Nfib	4.05114e-84	0.453187	0.971	0.934	7.19362e-80	RSC-PyNs (ML)
Insm1	2.58214e-26	0.442189	0.451	0.371	4.58511e-22	RSC-PyNs (ML)
Ppp2r2b	9.172e-42	0.439812	0.751	0.719	1.62867e-37	RSC-PyNs (ML)
Mllt3	5.47273e-25	0.437378	0.542	0.499	9.71793e-21	RSC-PyNs (ML)
Robo2	5.88344e-19	0.41566	0.266	0.185	1.04472e-14	RSC-PyNs (ML)
Foxg1	3.47042e-36	0.415257	0.714	0.681	6.16243e-32	RSC-PyNs (ML)
Gm42418	1.27623e-118	0.404953	1	1	2.26621e-114	RSC-PyNs (ML)
Nr2f1	2.31638e-20	0.404487	0.639	0.629	4.11319e-16	RSC-PyNs (ML)
Sema3c	2.59697e-21	0.400786	0.467	0.388	4.61144e-17	RSC-PyNs (ML)
Ptprs	5.70629e-37	0.380091	0.816	0.813	1.01327e-32	RSC-PyNs (ML)
Ldhb	5.52743e-36	0.365877	0.776	0.754	9.81506e-32	RSC-PyNs (ML)
Cdkn1b	1.31374e-14	0.361587	0.373	0.322	2.3328e-10	RSC-PyNs (ML)
Gm15594	1.96498e-08	0.360983	0.276	0.24	0.000348922	RSC-PyNs (ML)
AY036118	2.66798e-48	0.358555	0.941	0.933	4.73754e-44	RSC-PyNs (ML)
Pbx1	9.56453e-12	0.357761	0.464	0.459	1.69837e-07	RSC-PyNs (ML)
Kif21a	3.53631e-16	0.346667	0.531	0.512	6.27943e-12	RSC-PyNs (ML)
H2afv	8.05385e-42	0.346067	0.836	0.823	1.43012e-37	RSC-PyNs (ML)
Bcl11a	2.89399e-29	0.345435	0.815	0.816	5.13887e-25	RSC-PyNs (ML)
H3f3b	1.50735e-133	0.344491	1	0.999	2.6766e-129	RSC-PyNs (ML)
Elavl2	3.51011e-18	0.341983	0.578	0.556	6.23291e-14	RSC-PyNs (ML)
Mn1	3.11456e-13	0.340187	0.263	0.201	5.53053e-09	RSC-PyNs (ML)
Lars2	1.12387e-19	0.335157	0.635	0.619	1.99565e-15	RSC-PyNs (ML)
Rap2b	3.14865e-07	0.330414	0.274	0.246	0.00559106	RSC-PyNs (ML)
Frmd4a	2.68225e-11	0.329544	0.473	0.464	4.76287e-07	RSC-PyNs (ML)
Epha5	1.91698e-38	0.328512	0.841	0.712	3.40398e-34	RSC-PyNs (ML)
Palmd	3.07006e-08	0.321459	0.297	0.262	0.00054515	RSC-PyNs (ML)
Khdrbs3	2.52505e-18	0.315419	0.672	0.66	4.48374e-14	RSC-PyNs (ML)
Abracl	2.90437e-23	0.310924	0.775	0.759	5.1573e-19	RSC-PyNs (ML)
Hmgb3	5.34153e-13	0.307983	0.541	0.503	9.48495e-09	RSC-PyNs (ML)
Gpm6a	5.81547e-15	0.307718	0.627	0.624	1.03265e-10	RSC-PyNs (ML)
Ptn	3.54162e-10	0.306538	0.445	0.4	6.28886e-06	RSC-PyNs (ML)
Lmo1	1.11619e-16	0.30305	0.602	0.543	1.98201e-12	RSC-PyNs (ML)
Zfp462	2.86958e-12	0.300633	0.481	0.456	5.09551e-08	RSC-PyNs (ML)
H1f0	2.25701e-07	0.297126	0.288	0.253	0.00400777	RSC-PyNs (ML)
Kcnq3	5.049e-05	0.285849	0.277	0.258	0.89655	RSC-PyNs (ML)
Lhx2	2.82245e-18	0.28567	0.656	0.632	5.01182e-14	RSC-PyNs (ML)
Sox4	7.09596e-49	0.284958	0.988	0.982	1.26003e-44	RSC-PyNs (ML)
Ctnnb1	1.5431e-10	0.279105	0.529	0.527	2.74008e-06	RSC-PyNs (ML)
Tcf4	5.14939e-40	0.278155	0.983	0.978	9.14378e-36	RSC-PyNs (ML)
Mdk	5.25939e-26	0.276718	0.566	0.478	9.3391e-22	RSC-PyNs (ML)
Nrp1	3.21222e-21	0.27291	0.797	0.74	5.70393e-17	RSC-PyNs (ML)
Cyth2	1.31956e-09	0.271283	0.569	0.59	2.34315e-05	RSC-PyNs (ML)
Rdx	5.54854e-05	0.26926	0.368	0.375	0.985254	RSC-PyNs (ML)
Hist3h2a	4.81351e-06	0.266363	0.425	0.425	0.0854735	RSC-PyNs (ML)
Myt1l	8.00394e-10	0.263896	0.586	0.597	1.42126e-05	RSC-PyNs (ML)
Neurod6	9.06107e-27	0.263177	0.918	0.892	1.60897e-22	RSC-PyNs (ML)
Scg5	1.38984e-07	0.261932	0.491	0.51	0.00246794	RSC-PyNs (ML)
Ezh2	0.000137303	0.258738	0.41	0.432	1	RSC-PyNs (ML)
Ing4	1.00025e-05	0.257427	0.397	0.403	0.177615	RSC-PyNs (ML)
Phf20l1	0.0078516	0.256002	0.304	0.312	1	RSC-PyNs (ML)
Ypel3	1.54395e-13	0.253743	0.651	0.665	2.74159e-09	RSC-PyNs (ML)
Zbtb18	1.14442e-22	0.253477	0.912	0.919	2.03215e-18	RSC-PyNs (ML)
Clmp	0.000267735	0.252337	0.35	0.357	1	RSC-PyNs (ML)
