# Supplementary material for: FOXG1 drives transcriptomic networks to specify principal neuron subtypes during the development of the medial pallium
Source: Sci Adv. 2023 Feb 15;9(7):eade2441. doi: 10.1126/sciadv.ade2441 (PMC9931217; doi:10.1126/sciadv.ade2441)
Supplement: Supplementary file 2 — Tables S1 to S6 [file sciadv.ade2441_tables_s1_to_s6.zip › sciadv.ade2441_table_s2.xlsx]

## Sheet: x
Table S2. MP-DEGs
gene	p_val	avg_log2FC	pct.1	pct.2	p_val_adj	cluster
Xist	0	3.48817	0.595	0	0	EXP
Ebf1	0	2.72993	0.776	0.028	0	EXP
3110039M20Rik.1	0	2.60273	0.986	0.482	0	EXP
Rpl29	0	2.17825	0.605	0.067	0	EXP
Nfia	0	1.35521	0.976	0.688	0	EXP
Rprm	0	1.31121	0.859	0.45	0	EXP
Cpe	0	1.22824	0.789	0.352	0	EXP
Kcnk1	0	1.12655	0.592	0.205	0	EXP
Olig3	0	1.10263	0.299	0.001	0	EXP
Pcp4	0	1.06165	0.715	0.355	0	EXP
Rmst	0	1.05606	0.396	0.032	0	EXP
Neurod1	0	1.00309	0.775	0.408	0	EXP
Ptn	0	0.919213	0.749	0.41	0	EXP
E130114P18Rik	0	0.877938	0.331	0.043	0	EXP
Cpne4	0	0.846434	0.287	0.037	0	EXP
Chd7	0	0.844565	0.361	0.057	0	EXP
Rps27l	0	0.815587	0.768	0.453	0	EXP
Prox1	0	0.812322	0.325	0.062	0	EXP
Cntnap2	0	0.811489	0.369	0.085	0	EXP
Ube2e3	0	0.794803	0.914	0.69	0	EXP
Fibin	0	0.778487	0.231	0.017	0	EXP
Sobp	0	0.742301	0.691	0.386	0	EXP
Zbtb20	0	0.708496	0.942	0.686	0	EXP
Pcdh7	0	0.706049	0.385	0.123	0	EXP
Nrxn1	0	0.696569	0.807	0.554	0	EXP
Id4	0	0.669048	0.232	0.025	0	EXP
Rnf152	0	0.666917	0.323	0.085	0	EXP
Nfib	0	0.634451	0.998	0.942	0	EXP
Dach1	0	0.631011	0.221	0.009	0	EXP
Marcks	0	0.570916	0.974	0.863	0	EXP
Malat1	0	0.484121	0.999	0.996	0	EXP
Ndufa4	0	0.368762	0.998	0.979	0	EXP
H3f3a	0	0.364305	1	1	0	EXP
Reln	7.93894e-300	0.599671	0.238	0.039	1.40972e-295	EXP
mt-Cytb	7.88723e-297	0.277019	1	0.999	1.40054e-292	EXP
Nhlh2	7.81237e-291	0.623301	0.344	0.108	1.38724e-286	EXP
Snrpf	1.77798e-281	0.544601	0.811	0.598	3.15716e-277	EXP
Gadd45g	1.14337e-260	0.617656	0.342	0.116	2.03028e-256	EXP
Stat3	4.17381e-258	0.542537	0.255	0.062	7.41143e-254	EXP
Hmgb3	2.65391e-255	0.521878	0.768	0.511	4.71256e-251	EXP
Gnas	7.86014e-252	0.367503	0.986	0.933	1.39573e-247	EXP
Dstn	1.14356e-251	0.50037	0.861	0.685	2.03062e-247	EXP
Insm1	2.31905e-250	0.585986	0.641	0.388	4.11793e-246	EXP
Adgrl3	4.97292e-245	0.63526	0.474	0.242	8.83041e-241	EXP
Rbms3	1.23024e-243	0.435904	0.154	0.011	2.18453e-239	EXP
Mmd	3.4918e-230	0.571399	0.384	0.164	6.20039e-226	EXP
Arl4a	4.01953e-230	0.59765	0.315	0.118	7.13748e-226	EXP
Tbr1	4.44507e-229	0.552321	0.325	0.119	7.89312e-225	EXP
Gm15594	1.38333e-223	0.555914	0.486	0.248	2.45638e-219	EXP
Camk2d	1.95393e-221	0.410294	0.136	0.008	3.46959e-217	EXP
Igfbpl1	6.84759e-221	0.307896	0.997	0.985	1.21593e-216	EXP
Negr1	1.52722e-217	0.500118	0.361	0.148	2.71188e-213	EXP
Mdga2	1.757e-216	0.41478	0.151	0.017	3.11991e-212	EXP
Zfpm2	2.40345e-215	0.473887	0.231	0.062	4.2678e-211	EXP
H2afy2	1.10343e-214	0.507352	0.672	0.431	1.95937e-210	EXP
Btg1	5.80605e-212	0.520913	0.63	0.39	1.03098e-207	EXP
Rnd2	1.08491e-211	0.561832	0.613	0.358	1.92647e-207	EXP
Gm10260	3.05421e-210	0.340363	0.111	0	5.42337e-206	EXP
Epha4	3.51079e-210	0.46635	0.752	0.504	6.23412e-206	EXP
Nova1	7.90709e-207	0.386244	0.148	0.017	1.40406e-202	EXP
Pcdh9	9.65959e-203	0.561298	0.332	0.137	1.71525e-198	EXP
Cadps	6.81753e-199	0.497241	0.457	0.235	1.21059e-194	EXP
RP23-291B1.2	5.29701e-197	0.388783	0.158	0.024	9.4059e-193	EXP
Nrn1	8.49523e-197	0.539454	0.367	0.162	1.5085e-192	EXP
Ddah1	4.75445e-196	0.437666	0.234	0.067	8.44248e-192	EXP
Zfp536	1.28377e-194	0.393169	0.17	0.031	2.27959e-190	EXP
Ubb	2.25097e-194	0.372476	0.996	0.983	3.99704e-190	EXP
Calb2	4.00891e-192	0.955699	0.33	0.143	7.11862e-188	EXP
Ppib	1.2629e-190	0.434144	0.889	0.757	2.24253e-186	EXP
Kit	4.8121e-189	0.445277	0.203	0.052	8.54485e-185	EXP
Nnat	7.98946e-189	0.310856	0.974	0.91	1.41869e-184	EXP
Fam114a2	1.45912e-188	0.537563	0.511	0.296	2.59097e-184	EXP
Sri	1.2725e-187	0.510419	0.42	0.216	2.25958e-183	EXP
Chn2	9.42835e-187	0.494631	0.267	0.097	1.67419e-182	EXP
Qk	1.13309e-184	0.484787	0.351	0.156	2.01202e-180	EXP
Pcdh17	7.77552e-180	0.525949	0.342	0.154	1.3807e-175	EXP
Pcdh19	4.89658e-179	0.504666	0.264	0.1	8.69486e-175	EXP
Col12a1	3.0208e-178	0.504281	0.247	0.086	5.36403e-174	EXP
Adgrb3	2.35479e-170	0.44383	0.307	0.13	4.1814e-166	EXP
Cwc22	4.07112e-170	0.439428	0.221	0.071	7.22909e-166	EXP
Cox8a	2.74998e-163	0.287406	0.985	0.942	4.88313e-159	EXP
Brinp3	8.95146e-163	0.33581	0.107	0.009	1.58951e-158	EXP
Meis2	1.75892e-162	0.442229	0.856	0.719	3.12332e-158	EXP
Zeb2	1.37891e-161	0.403015	0.806	0.599	2.44853e-157	EXP
E130308A19Rik	1.46825e-159	0.308639	0.119	0.015	2.60718e-155	EXP
Elavl4	1.81376e-158	0.435236	0.362	0.175	3.22069e-154	EXP
Zcchc12	9.10968e-158	0.364894	0.135	0.024	1.61761e-153	EXP
Srp14	8.46802e-153	0.326229	0.929	0.834	1.50367e-148	EXP
Cntnap5a	1.48035e-150	0.370449	0.148	0.033	2.62866e-146	EXP
Tmem128	1.7442e-150	0.400586	0.293	0.129	3.09717e-146	EXP
Atp5e	6.0883e-149	0.291952	0.971	0.906	1.0811e-144	EXP
Dusp4	6.02852e-148	0.398422	0.22	0.078	1.07048e-143	EXP
Erbb2ip	1.15945e-147	0.324538	0.17	0.044	2.05884e-143	EXP
Cox7c	1.79017e-144	0.257243	0.987	0.951	3.1788e-140	EXP
Synpr	9.59539e-144	0.338616	0.153	0.037	1.70385e-139	EXP
Isoc1	8.28093e-140	0.337778	0.166	0.047	1.47044e-135	EXP
H2afv	1.16753e-138	0.307376	0.926	0.825	2.07319e-134	EXP
Adamtsl1	1.20698e-137	0.338959	0.12	0.022	2.14324e-133	EXP
Dmrta2	2.02828e-137	0.345512	0.185	0.058	3.60162e-133	EXP
Ahi1	3.54779e-136	0.412057	0.728	0.558	6.29982e-132	EXP
Alyref	3.87088e-134	0.411533	0.466	0.286	6.87353e-130	EXP
Camk1	1.87369e-131	0.377769	0.302	0.143	3.32711e-127	EXP
Nck1	1.65262e-125	0.307045	0.155	0.045	2.93457e-121	EXP
3110039M20Rik	3.58327e-125	0.289884	0.134	0.032	6.36281e-121	EXP
Rgs2	8.22465e-125	0.32845	0.176	0.058	1.46045e-120	EXP
Med30	2.83718e-124	0.398508	0.394	0.229	5.03799e-120	EXP
St8sia4	2.02829e-123	0.346433	0.273	0.124	3.60163e-119	EXP
Sema5a	2.07772e-123	0.339062	0.153	0.044	3.6894e-119	EXP
Hddc3	4.78393e-123	0.377727	0.389	0.221	8.49482e-119	EXP
2022-09-15	9.88166e-123	0.337054	0.8	0.649	1.75469e-118	EXP
Nxph4	2.38914e-122	0.284249	0.124	0.027	4.2424e-118	EXP
Rnd3	2.79718e-122	0.334683	0.204	0.077	4.96695e-118	EXP
Sdhaf4	3.68216e-122	0.39457	0.595	0.423	6.53842e-118	EXP
Tspan3	7.6921e-120	0.358414	0.734	0.572	1.36589e-115	EXP
Rerg	2.79638e-116	0.286693	0.112	0.024	4.96554e-112	EXP
Shfm1	2.75517e-115	0.262717	0.951	0.874	4.89235e-111	EXP
Gm28050	7.34837e-114	0.323884	0.095	0.015	1.30485e-109	EXP
Ttc39b	5.12859e-112	0.274814	0.109	0.023	9.10683e-108	EXP
Ost4	6.47525e-112	0.366788	0.448	0.282	1.14981e-107	EXP
RP23-231J2.1	8.33429e-112	0.287314	0.114	0.026	1.47992e-107	EXP
Fgf13	1.13735e-110	0.376558	0.369	0.215	2.01959e-106	EXP
Aff2	5.83568e-110	0.363879	0.42	0.254	1.03624e-105	EXP
Psip1	5.59253e-109	0.308431	0.867	0.751	9.93066e-105	EXP
Adcyap1	6.53116e-109	0.294578	0.124	0.033	1.15974e-104	EXP
Rcan3	1.20513e-108	0.251559	0.111	0.025	2.13996e-104	EXP
Grik2	2.43435e-108	0.327725	0.218	0.095	4.32267e-104	EXP
Adcy1	4.74681e-108	0.291663	0.151	0.049	8.4289e-104	EXP
Nhlh1	1.00629e-107	0.297305	0.152	0.049	1.78686e-103	EXP
Selk	1.37118e-107	0.262727	0.934	0.847	2.4348e-103	EXP
Lrp1b	1.47069e-106	0.279044	0.153	0.05	2.6115e-102	EXP
Pax6	7.39765e-106	0.299375	0.148	0.047	1.3136e-101	EXP
Msi2	1.77295e-105	0.310721	0.226	0.1	3.14823e-101	EXP
Elavl2	2.37691e-105	0.316992	0.727	0.56	4.22067e-101	EXP
Rab3c	1.213e-104	0.372266	0.376	0.228	2.15393e-100	EXP
Lingo1	4.38278e-103	0.390037	0.362	0.219	7.78251e-99	EXP
1810041L15Rik	1.13006e-102	0.333112	0.177	0.07	2.00664e-98	EXP
Ina	8.07565e-102	0.337073	0.768	0.62	1.43399e-97	EXP
Hnrnph3	1.33196e-101	0.354184	0.573	0.405	2.36516e-97	EXP
Cxxc5	2.98953e-101	0.319804	0.223	0.101	5.30851e-97	EXP
Nrde2	7.09581e-101	0.290866	0.179	0.07	1.26e-96	EXP
Myl12b	7.30199e-101	0.301166	0.861	0.736	1.29661e-96	EXP
Prdm8	1.2779e-100	0.377244	0.493	0.329	2.26917e-96	EXP
Gm12166	2.30976e-100	0.291252	0.173	0.067	4.10145e-96	EXP
Rpa3	5.11585e-100	0.295992	0.18	0.072	9.08421e-96	EXP
B230118H07Rik	5.76998e-100	0.340213	0.265	0.137	1.02457e-95	EXP
Scg5	2.39289e-99	0.341182	0.66	0.506	4.24905e-95	EXP
Ezr	6.09988e-99	0.33286	0.346	0.194	1.08316e-94	EXP
Wnt5a	6.78786e-99	0.298877	0.147	0.051	1.20532e-94	EXP
Pcdh10	3.59223e-95	0.278814	0.156	0.057	6.37873e-91	EXP
Tshz1	3.95024e-95	0.256278	0.138	0.045	7.01444e-91	EXP
Pfdn4	4.70224e-95	0.321835	0.589	0.423	8.34977e-91	EXP
Prox1os	5.13413e-95	0.267445	0.092	0.019	9.11667e-91	EXP
Ndufa1	6.29051e-95	0.328725	0.608	0.453	1.11701e-90	EXP
Sh3glb1	1.04228e-92	0.330229	0.477	0.321	1.85078e-88	EXP
Caly	2.04494e-92	0.359963	0.335	0.198	3.6312e-88	EXP
Ubc	2.75351e-92	0.308166	0.708	0.553	4.8894e-88	EXP
Dynlt1c	1.01378e-90	0.298393	0.242	0.122	1.80018e-86	EXP
Sorbs2	2.11407e-90	0.311825	0.363	0.216	3.75395e-86	EXP
Thoc7	3.02593e-90	0.315239	0.613	0.456	5.37314e-86	EXP
Gm8773	1.13515e-89	0.259222	0.119	0.038	2.01568e-85	EXP
Lrrn1	5.61528e-89	0.25784	0.147	0.055	9.97105e-85	EXP
Magi1	1.22995e-88	0.270283	0.18	0.077	2.18401e-84	EXP
Jarid2	8.55142e-87	0.279625	0.265	0.14	1.51848e-82	EXP
Hdac2	3.61239e-86	0.311614	0.588	0.432	6.41451e-82	EXP
Tenm1	4.392e-86	0.281241	0.164	0.067	7.79888e-82	EXP
Ralyl	4.05556e-85	0.338608	0.367	0.235	7.20146e-81	EXP
Mettl10	7.41123e-85	0.286964	0.243	0.126	1.31601e-80	EXP
Carhsp1	1.10821e-83	0.316887	0.506	0.358	1.96785e-79	EXP
Ctsl	7.98235e-83	0.295317	0.29	0.166	1.41743e-78	EXP
Dlgap1	8.55275e-83	0.313197	0.299	0.174	1.51871e-78	EXP
Luzp2	1.27844e-82	0.265849	0.193	0.088	2.27012e-78	EXP
Spats2l	6.46625e-82	0.319865	0.206	0.101	1.14821e-77	EXP
Gm11266	8.07198e-82	0.257766	0.2	0.094	1.43334e-77	EXP
Commd1	4.27259e-80	0.298056	0.428	0.285	7.58684e-76	EXP
Slc35c2	1.76341e-79	0.275187	0.194	0.093	3.13129e-75	EXP
Zfp385b	3.31311e-78	0.277127	0.18	0.084	5.88309e-74	EXP
Micu3	1.88354e-77	0.294999	0.333	0.204	3.3446e-73	EXP
Klhl35	6.11536e-76	0.273055	0.237	0.124	1.0859e-71	EXP
Stmn1	7.8327e-76	0.31366	1	0.999	1.39085e-71	EXP
Shd	3.47166e-75	0.259367	0.223	0.116	6.16463e-71	EXP
Ier2	1.18866e-74	0.275397	0.288	0.168	2.1107e-70	EXP
Ubqln2	3.418e-74	0.296397	0.442	0.302	6.06934e-70	EXP
Cnih1	3.77493e-74	0.258066	0.252	0.139	6.70314e-70	EXP
Eps8	9.74593e-74	0.257065	0.158	0.071	1.73058e-69	EXP
Cacna2d1	1.71973e-73	0.284168	0.367	0.236	3.05373e-69	EXP
Tmeff1	7.92476e-73	0.284057	0.523	0.383	1.4072e-68	EXP
Araf	3.13427e-72	0.270515	0.27	0.157	5.56551e-68	EXP
Sh3gl2	3.63964e-72	0.303042	0.326	0.207	6.46291e-68	EXP
Camta1	4.20804e-72	0.279928	0.568	0.426	7.47221e-68	EXP
Bcl10	7.55204e-72	0.251301	0.203	0.104	1.34102e-67	EXP
Mdk	2.18763e-71	0.273006	0.642	0.496	3.88458e-67	EXP
Ppp1r14a	3.12937e-71	0.279021	0.206	0.106	5.55683e-67	EXP
Thtpa	4.46438e-71	0.276464	0.252	0.143	7.9274e-67	EXP
Nedd4	1.31565e-70	0.261191	0.714	0.578	2.33619e-66	EXP
Rbm4b	1.42167e-70	0.280706	0.432	0.296	2.52446e-66	EXP
Pfn1	1.39728e-68	0.268157	0.742	0.61	2.48116e-64	EXP
Atp1b3	4.3737e-68	0.25897	0.246	0.139	7.76638e-64	EXP
C130071C03Rik	4.66359e-68	0.264009	0.532	0.389	8.28114e-64	EXP
Tceb1	6.87664e-68	0.253806	0.761	0.634	1.22108e-63	EXP
1810037I17Rik	9.39246e-68	0.25726	0.473	0.335	1.66782e-63	EXP
Ttc5	2.24916e-67	0.268733	0.33	0.211	3.99383e-63	EXP
Rcn2	2.4118e-67	0.262594	0.393	0.262	4.28263e-63	EXP
A730017C20Rik	2.69865e-67	0.263356	0.231	0.129	4.792e-63	EXP
Gm561	3.94778e-67	0.259285	0.308	0.191	7.01008e-63	EXP
Ndfip2	7.8353e-67	0.254564	0.321	0.202	1.39131e-62	EXP
Naa20	7.97543e-67	0.258986	0.287	0.174	1.4162e-62	EXP
Pnmal2	1.3796e-65	0.271501	0.347	0.226	2.44976e-61	EXP
Chmp5	2.05e-65	0.259283	0.616	0.482	3.64018e-61	EXP
Srsf9	4.49702e-65	0.261792	0.568	0.431	7.98536e-61	EXP
Polr2k	1.30011e-64	0.273291	0.586	0.457	2.3086e-60	EXP
Ndn	2.70062e-64	0.256695	0.693	0.556	4.79549e-60	EXP
Dtnbp1	4.9388e-64	0.253238	0.308	0.194	8.76983e-60	EXP
Meg3	5.98576e-64	0.25132	0.669	0.533	1.06289e-59	EXP
Fut8	1.33262e-63	0.25258	0.203	0.11	2.36633e-59	EXP
Ube2e2	1.77998e-63	0.276493	0.432	0.307	3.16071e-59	EXP
Celf3	1.2057e-62	0.25222	0.569	0.435	2.14096e-58	EXP
Sstr2	4.01686e-62	0.261149	0.231	0.131	7.13274e-58	EXP
Fdx1	1.49222e-61	0.255588	0.295	0.186	2.64973e-57	EXP
Cd63	3.88498e-61	0.256566	0.388	0.265	6.89856e-57	EXP
Srp9	1.0268e-60	0.253742	0.597	0.465	1.82329e-56	EXP
Myef2	3.72498e-59	0.255485	0.6	0.469	6.61444e-55	EXP
Fxyd6	3.73221e-58	0.278391	0.764	0.664	6.62728e-54	EXP
Cmpk1	2.5299e-57	0.250421	0.503	0.375	4.49235e-53	EXP
Mpv17l2	1.76478e-56	0.264712	0.31	0.204	3.13371e-52	EXP
Islr2	1.55722e-55	0.321025	0.571	0.458	2.76515e-51	EXP
Pou3f1	0	1.68031	0.441	0.018	0	CTR
Opcml	0	1.59535	0.484	0.091	0	CTR
Nsg2	0	1.42037	0.874	0.462	0	CTR
Id2	0	1.35642	0.742	0.406	0	CTR
Dab1	0	1.23074	0.407	0.073	0	CTR
Cck	0	1.17071	0.263	0.023	0	CTR
Ntm	0	1.15062	0.386	0.094	0	CTR
Hbb-bs	0	1.12638	0.715	0.428	0	CTR
Gm42418	0	1.04488	1	0.998	0	CTR
Satb2	0	1.00455	0.265	0.023	0	CTR
Mpped1	0	0.951941	0.424	0.124	0	CTR
Lmo1	0	0.929765	0.555	0.32	0	CTR
Zfp462	0	0.906669	0.461	0.192	0	CTR
Erdr1	0	0.896454	0.691	0.461	0	CTR
Gap43	0	0.838129	0.727	0.574	0	CTR
Pantr1	0	0.83746	0.753	0.562	0	CTR
AY036118	0	0.815008	0.935	0.837	0	CTR
Neurod6	0	0.775839	0.897	0.779	0	CTR
Tmsb15b1	0	0.745971	0.236	0.003	0	CTR
Bzw2	0	0.565555	0.921	0.882	0	CTR
Rpl21	0	0.49132	0.999	0.999	0	CTR
Tubb3	0	0.480439	0.992	0.993	0	CTR
Rps2	0	0.474771	0.999	0.999	0	CTR
Rplp0	0	0.434395	0.999	0.999	0	CTR
Rpl10	0	0.423651	0.981	0.977	0	CTR
Tuba1a	0	0.395393	1	1	0	CTR
Tubb5	0	0.339766	1	1	0	CTR
Fau	0	0.283615	1	1	0	CTR
Arpp21	3.67354e-307	0.616127	0.189	0.021	6.52311e-303	CTR
Dync1i1	4.30123e-304	0.562761	0.159	0.009	7.6377e-300	CTR
Lmo7	5.3258e-294	0.499419	0.148	0.006	9.45702e-290	CTR
Hba-a1	1.13641e-291	0.892832	0.347	0.127	2.01792e-287	CTR
Limch1	2.08333e-270	0.695912	0.299	0.097	3.69937e-266	CTR
Hsp90ab1	8.89611e-268	0.26683	0.999	1	1.57968e-263	CTR
Tmem158	9.00512e-258	0.678692	0.368	0.15	1.59904e-253	CTR
Lix1	1.66165e-243	0.656991	0.287	0.099	2.95059e-239	CTR
Bhlhe22	4.15121e-242	0.664532	0.729	0.579	7.37131e-238	CTR
Nts	2.24517e-238	1.11816	0.109	0	3.98675e-234	CTR
Rpl17	9.63372e-236	0.286043	0.996	0.997	1.71066e-231	CTR
Tiam2	1.36048e-232	0.609023	0.259	0.083	2.41581e-228	CTR
Epha5	2.29452e-230	0.867698	0.738	0.638	4.07438e-226	CTR
Sox4	1.21714e-228	0.418739	0.984	0.972	2.16127e-224	CTR
Tpt1	1.2485e-227	0.254528	1	1	2.21695e-223	CTR
Ndrg1	5.14767e-227	0.405	0.12	0.006	9.14072e-223	CTR
Lmo4	1.10339e-222	0.639015	0.757	0.657	1.95929e-218	CTR
Rps16	1.56301e-221	0.266347	0.998	0.999	2.77544e-217	CTR
Uchl1	1.30402e-219	0.479332	0.874	0.847	2.31554e-215	CTR
Csrp2	9.33684e-218	0.594797	0.768	0.675	1.65794e-213	CTR
Ybx1	1.64905e-217	0.333338	0.979	0.982	2.92821e-213	CTR
Ssbp2	1.02664e-214	0.748261	0.401	0.212	1.82301e-210	CTR
Afap1	1.87793e-212	0.593102	0.293	0.113	3.33463e-208	CTR
Sepw1	1.19355e-209	0.327798	0.988	0.991	2.11939e-205	CTR
Rpl35a	2.6093e-209	0.264435	0.998	0.999	4.63334e-205	CTR
Lars2	1.44212e-207	0.65475	0.623	0.449	2.56077e-203	CTR
Dpysl3	1.25965e-205	0.402711	0.928	0.923	2.23676e-201	CTR
Mif	7.64127e-200	0.418379	0.946	0.941	1.35686e-195	CTR
Rplp1	2.07427e-197	0.28548	0.993	0.994	3.68328e-193	CTR
Smarcd3	5.95818e-192	0.578312	0.341	0.158	1.05799e-187	CTR
Plxna4	6.36758e-189	0.592918	0.242	0.086	1.13069e-184	CTR
Rps3a1	5.57305e-182	0.250225	0.997	0.998	9.89607e-178	CTR
Lpl	8.45365e-180	0.335686	0.089	0.002	1.50111e-175	CTR
Gnb2l1	7.41771e-178	0.332757	0.965	0.956	1.31716e-173	CTR
Hs6st2	2.76633e-176	0.536703	0.206	0.066	4.91218e-172	CTR
Abracl	7.25296e-175	0.552624	0.762	0.676	1.28791e-170	CTR
Hbb-bt	2.32301e-170	0.625698	0.3	0.138	4.12497e-166	CTR
Fth1	3.9606e-170	0.288919	0.988	0.993	7.03284e-166	CTR
Tenm3	1.1244e-169	0.476916	0.148	0.032	1.99659e-165	CTR
Gm14964	2.78076e-166	0.457987	0.185	0.055	4.9378e-162	CTR
Khdrbs3	3.925e-162	0.551702	0.663	0.543	6.96962e-158	CTR
Foxg1	9.06016e-157	0.50301	0.688	0.563	1.60881e-152	CTR
Nrp1	1.42777e-155	0.579451	0.752	0.69	2.53529e-151	CTR
Clmp	2.93212e-155	0.540654	0.355	0.192	5.20656e-151	CTR
Hsp90aa1	7.45952e-148	0.311816	0.952	0.953	1.32459e-143	CTR
Tpm3-rs7	2.63144e-147	0.264815	0.086	0.007	4.67265e-143	CTR
Bcl11a	3.85241e-144	0.446563	0.815	0.742	6.84072e-140	CTR
Flrt3	4.04404e-141	0.539311	0.231	0.098	7.181e-137	CTR
Sez6	7.64746e-141	0.524775	0.337	0.183	1.35796e-136	CTR
Ccl27a	5.28655e-137	0.493309	0.526	0.381	9.38732e-133	CTR
Rps15	7.44557e-136	0.337122	0.895	0.872	1.32211e-131	CTR
Actb	6.85409e-134	0.309038	1	1	1.21708e-129	CTR
Lrrtm1	4.07547e-131	0.324116	0.132	0.033	7.23682e-127	CTR
Myt1l	2.59399e-129	0.540457	0.595	0.485	4.60616e-125	CTR
Grp	4.51488e-127	0.673997	0.248	0.118	8.01708e-123	CTR
Gucy1a3	1.42106e-122	0.371671	0.084	0.011	2.52338e-118	CTR
Gm9885	6.867e-122	0.33876	0.164	0.056	1.21937e-117	CTR
Chd3	2.01857e-121	0.379395	0.806	0.746	3.58438e-117	CTR
Srgap1	2.77625e-121	0.435699	0.247	0.117	4.92979e-117	CTR
Pbx1	3.70868e-119	0.518099	0.46	0.322	6.5855e-115	CTR
St6galnac5	2.601e-117	0.321191	0.122	0.032	4.6186e-113	CTR
Nme1	3.09662e-117	0.310398	0.929	0.938	5.49866e-113	CTR
Clstn2	4.68479e-116	0.272522	0.109	0.025	8.31878e-112	CTR
Rpl12	3.31596e-114	0.272695	0.944	0.945	5.88815e-110	CTR
Tenm4	6.52877e-113	0.47883	0.333	0.196	1.15931e-108	CTR
Fnbp1l	3.86018e-109	0.407069	0.739	0.676	6.85452e-105	CTR
Ocel1	5.07997e-106	0.331686	0.176	0.07	9.0205e-102	CTR
Sox5	2.80684e-102	0.460557	0.177	0.074	4.9841e-98	CTR
Sparcl1	5.5924e-102	0.318713	0.12	0.035	9.93042e-98	CTR
Ly6h	5.98361e-101	0.306616	0.914	0.919	1.06251e-96	CTR
Alcam	4.53259e-100	0.407409	0.197	0.089	8.04852e-96	CTR
Fam49a	1.1599e-98	0.442524	0.405	0.276	2.05964e-94	CTR
Celf2	1.48242e-98	0.325111	0.886	0.876	2.63233e-94	CTR
Txndc17	1.5343e-97	0.419146	0.523	0.407	2.72445e-93	CTR
Tenm2	1.65772e-96	0.518028	0.391	0.27	2.94362e-92	CTR
Vgll4	4.14352e-96	0.386758	0.238	0.123	7.35764e-92	CTR
Arpc5	3.03652e-95	0.37832	0.66	0.589	5.39194e-91	CTR
Cdh8	3.40449e-95	0.278635	0.117	0.036	6.04536e-91	CTR
Eef1g	1.06534e-94	0.276424	0.9	0.887	1.89173e-90	CTR
Klf7	2.61709e-94	0.447521	0.456	0.339	4.64716e-90	CTR
Gng3	2.72556e-94	0.404755	0.723	0.654	4.83978e-90	CTR
Rspo3	7.62486e-92	0.399058	0.158	0.065	1.35395e-87	CTR
Pvrl3	3.73912e-91	0.287961	0.131	0.046	6.63955e-87	CTR
Gm10709	1.32255e-90	0.325535	0.763	0.709	2.34845e-86	CTR
Polr1d	3.75572e-90	0.320621	0.762	0.727	6.66903e-86	CTR
B3gat1	8.12635e-89	0.339246	0.139	0.053	1.443e-84	CTR
Auts2	1.38786e-88	0.359437	0.824	0.777	2.46442e-84	CTR
Efnb1	1.3164e-86	0.355404	0.178	0.081	2.33753e-82	CTR
Ube2ql1	7.13281e-86	0.317245	0.123	0.044	1.26657e-81	CTR
S100a10	1.04202e-85	0.558233	0.218	0.116	1.85032e-81	CTR
Dpysl5	3.17709e-85	0.399414	0.57	0.48	5.64156e-81	CTR
Mef2c	3.21511e-85	0.843046	0.321	0.224	5.70907e-81	CTR
BC051226	1.58551e-84	0.411896	0.355	0.238	2.81539e-80	CTR
Pou3f2	2.71506e-83	0.496353	0.256	0.147	4.82114e-79	CTR
Itpk1	9.00707e-83	0.288072	0.12	0.043	1.59939e-78	CTR
Pou3f3	1.2756e-82	0.45954	0.495	0.386	2.26509e-78	CTR
Ptprz1	3.84044e-82	0.528653	0.524	0.435	6.81947e-78	CTR
Syt4	5.84499e-81	0.401171	0.516	0.4	1.03789e-76	CTR
Cdkl5	5.62658e-79	0.263145	0.116	0.041	9.99112e-75	CTR
Plpp3	3.84473e-76	0.283999	0.138	0.057	6.82708e-72	CTR
Crmp1	6.00095e-76	0.284432	0.814	0.803	1.06559e-71	CTR
Nav3	1.41523e-74	0.317739	0.188	0.095	2.51303e-70	CTR
Plxna2	8.1304e-74	0.405728	0.455	0.349	1.44371e-69	CTR
Igsf3	1.12067e-72	0.395713	0.358	0.251	1.98997e-68	CTR
Ntrk3	2.04157e-72	0.393878	0.43	0.327	3.62521e-68	CTR
Tshz2	1.31186e-71	0.253742	0.069	0.016	2.32946e-67	CTR
Upp2	3.05794e-71	0.32476	0.211	0.116	5.42998e-67	CTR
Wdr83os	5.84155e-71	0.351722	0.489	0.389	1.03728e-66	CTR
Foxo6	2.26852e-70	0.311706	0.193	0.102	4.02821e-66	CTR
Neurod2	8.30614e-70	0.303911	0.742	0.679	1.47492e-65	CTR
Cib2	6.33515e-69	0.346326	0.315	0.21	1.12493e-64	CTR
Vcp	1.70622e-68	0.379094	0.463	0.367	3.02974e-64	CTR
Dbi	2.71474e-66	0.330566	0.695	0.623	4.82056e-62	CTR
Map1b	3.11409e-66	0.259288	0.932	0.956	5.5297e-62	CTR
Cnih3	4.60294e-65	0.267042	0.144	0.067	8.17344e-61	CTR
Nefm	9.74612e-65	0.337029	0.135	0.061	1.73062e-60	CTR
Bcl11b	1.22947e-64	0.529909	0.353	0.264	2.18316e-60	CTR
Rnf121	1.38949e-64	0.364097	0.277	0.177	2.46732e-60	CTR
Asap1	4.02032e-64	0.257924	0.13	0.058	7.13888e-60	CTR
Rabgap1l	1.34922e-63	0.34531	0.225	0.134	2.39581e-59	CTR
Morn2	5.23549e-63	0.257707	0.159	0.079	9.29666e-59	CTR
Nr4a2	3.90378e-62	0.283037	0.184	0.099	6.93194e-58	CTR
Nckap5	3.76818e-61	0.266229	0.15	0.074	6.69115e-57	CTR
Enc1	9.27211e-61	0.389023	0.484	0.394	1.64645e-56	CTR
Msra	2.45017e-60	0.330461	0.282	0.186	4.35077e-56	CTR
Syt1	3.1357e-60	0.364978	0.307	0.21	5.56806e-56	CTR
Mrpl34	4.94401e-60	0.272911	0.757	0.736	8.77908e-56	CTR
Ppp2r2b	1.4128e-59	0.272288	0.726	0.648	2.50871e-55	CTR
Trp53i11	2.83167e-58	0.319818	0.276	0.181	5.0282e-54	CTR
Tmem108	1.18911e-57	0.37792	0.276	0.185	2.1115e-53	CTR
Zfp428	4.08651e-57	0.280502	0.73	0.702	7.25642e-53	CTR
Fam107b	7.55888e-57	0.281216	0.152	0.079	1.34223e-52	CTR
Rpgrip1	7.57812e-56	0.282418	0.126	0.06	1.34565e-51	CTR
Nefl	1.22256e-55	0.279187	0.089	0.034	2.1709e-51	CTR
Nenf	5.71796e-55	0.257938	0.759	0.746	1.01534e-50	CTR
Acot1	6.29052e-55	0.32458	0.199	0.119	1.11701e-50	CTR
Selm	5.15095e-53	0.415496	0.291	0.208	9.14654e-49	CTR
Srrm4	6.95998e-53	0.331185	0.515	0.435	1.23588e-48	CTR
Efnb2	1.01974e-52	0.31114	0.208	0.128	1.81075e-48	CTR
Med13l	1.05836e-52	0.308592	0.24	0.154	1.87933e-48	CTR
Cldn3	1.00112e-50	0.278518	0.178	0.102	1.77769e-46	CTR
Ralgps2	2.17986e-50	0.324334	0.418	0.334	3.87078e-46	CTR
Fabp7	5.80754e-49	0.389519	0.635	0.577	1.03124e-44	CTR
Prnp	8.1418e-49	0.35209	0.335	0.251	1.44574e-44	CTR
Ydjc	1.27908e-48	0.269612	0.209	0.13	2.27126e-44	CTR
Vim	1.41336e-48	0.419708	0.396	0.322	2.50971e-44	CTR
Nbea	7.67675e-48	0.351678	0.353	0.272	1.36316e-43	CTR
Fdps	1.02591e-47	0.316493	0.567	0.518	1.82172e-43	CTR
Hmgcs1	1.14344e-47	0.367707	0.409	0.333	2.0304e-43	CTR
Scd2	1.45361e-47	0.335566	0.393	0.312	2.58117e-43	CTR
D430041D05Rik	1.00314e-46	0.261148	0.189	0.114	1.78127e-42	CTR
Shtn1	1.52464e-45	0.330693	0.474	0.402	2.7073e-41	CTR
Hnrnpa1	7.92049e-45	0.256039	0.833	0.815	1.40644e-40	CTR
Hmgcr	9.12218e-45	0.342372	0.47	0.403	1.61983e-40	CTR
Ccnd2	1.66443e-44	0.30569	0.202	0.128	2.95553e-40	CTR
Tspan13	3.1304e-43	0.298056	0.574	0.527	5.55866e-39	CTR
Clic1	4.09309e-43	0.305694	0.223	0.149	7.2681e-39	CTR
Tuba1b	4.46922e-43	0.294745	0.565	0.512	7.93599e-39	CTR
Tmem160	6.12158e-43	0.296984	0.484	0.416	1.08701e-38	CTR
Smarca2	2.58893e-41	0.306843	0.416	0.344	4.59716e-37	CTR
Macrod2	6.2328e-41	0.310944	0.364	0.287	1.10676e-36	CTR
Gse1	9.76953e-41	0.270049	0.212	0.141	1.73478e-36	CTR
Mn1	1.51421e-40	0.286675	0.214	0.144	2.68879e-36	CTR
Foxp1	1.70867e-40	0.347695	0.265	0.192	3.03408e-36	CTR
Mpg	1.15413e-33	0.256189	0.252	0.185	2.0494e-29	CTR
Srm	1.28035e-33	0.274197	0.336	0.268	2.27351e-29	CTR
Ppp1r14c	1.67485e-33	0.285846	0.198	0.134	2.97403e-29	CTR
Gtf3a	4.96948e-33	0.260381	0.347	0.279	8.82431e-29	CTR
Arhgap33	5.02083e-33	0.251424	0.388	0.318	8.91549e-29	CTR
Phactr1	5.70211e-33	0.256382	0.236	0.171	1.01252e-28	CTR
Sec11c	5.94909e-33	0.326519	0.447	0.399	1.05638e-28	CTR
Epha3	1.36213e-32	0.265017	0.146	0.092	2.41873e-28	CTR
Npc2	1.46389e-32	0.254479	0.574	0.533	2.59943e-28	CTR
Trim2	1.52884e-32	0.269639	0.436	0.373	2.71475e-28	CTR
Igfbp2	7.35689e-31	0.262604	0.449	0.391	1.30636e-26	CTR
Rac3	9.51647e-28	0.254744	0.568	0.55	1.68984e-23	CTR
St8sia2	2.34576e-26	0.262776	0.374	0.321	4.16537e-22	CTR
Cadm1	1.43144e-21	0.280138	0.365	0.318	2.54181e-17	CTR
Gm26917	3.81563e-21	0.298175	0.278	0.229	6.77541e-17	CTR
Fezf2	1.17013e-20	0.296766	0.331	0.286	2.07779e-16	CTR
Lrpap1	4.07651e-11	0.250729	0.281	0.251	7.23866e-07	CTR
