# Supplementary material for: FOXG1 drives transcriptomic networks to specify principal neuron subtypes during the development of the medial pallium
Source: Sci Adv. 2023 Feb 15;9(7):eade2441. doi: 10.1126/sciadv.ade2441 (PMC9931217; doi:10.1126/sciadv.ade2441)
Supplement: Supplementary file 2 — Tables S1 to S6 [file sciadv.ade2441_tables_s1_to_s6.zip › sciadv.ade2441_table_s3.xlsx]

## Sheet: Sheet1
Table S3. MP-DEGs VS FOXG1 candidates target genes
total	345
reln	rerg	mmd	camk2d	pcdh9	nrde2	lrp1b	hmgb3	brinp3	pax6
negr1	rprm	celf3	cox8a	mn1	pcp4	tenm1	rcn2	adcy1	grik2
ndfip2	synpr	stat3	nhlh2	bcl10	polr2k	erbb2ip	camta1	epha4	rps2
elavl4	btg1	ube2e3	ubb	pcdh7	1810041l15rik	magi1	pcdh17	nova1	hdac2
rab3c	ier2	mettl10	ddah1	nck1	rbm4b	dtnbp1	pfdn4	thoc7	pnmal2
spats2l	igfbpl1	sh3glb1	e130308a19rik	dach1	rnd2	malat1	dmrta2	carhsp1	jarid2
atp1b3	e130114p18rik	kit	olig3	zeb2	pcdh10	pcdh19	rmst	scg5	kcnk1
rgs2	arl4a	fdx1	islr2	cadps	hnrnph3	nxph4	rps27l	chd7	dusp4
thtpa	meg3	ina	ubc	psip1	ndufa4	msi2	lingo1	ppib	chn2
c130071c03rik	fxyd6	zbtb20	rnf152	insm1	id4	srp9	a730017c20rik	cxxc5	sh3gl2
st8sia4	ttc39b	elavl2	ralyl	tbr1	cd63	caly	slc35c2	sema5a	nrxn1
eps8	nedd4	chmp5	cntnap5a	mpv17l2	b230118h07rik	rnd3	commd1	ebf1	cpne4
tshz1	gadd45g	lrrn1	ezr	fut8	dstn	ppp1r14a	shfm1	zfpm2	srsf9
ahi1	sorbs2	h2afv	nrn1	cpe	nfia	nhlh1	fam114a2	nfib	stmn1
ube2e2	naa20	myl12b	mdga2	sobp	cacna2d1	cwc22	alyref	rbms3	hddc3
ptn	tspan3	med30	rcan3	fgf13	adcyap1	dlgap1	prdm8	zfp385b	cox7c
selk	mdk	zfp536	cntnap2	meis2	ndn	h2afy2	srp14	aff2	tmeff1
marcks	neurod1	adamtsl1	sstr2	3110039m20rik	prox1	isoc1	wnt5a	luzp2	ctsl
qk	opcml	actb	cib2	dync1i1	sox4	neurod6	fam49a	auts2	nefl
nrp1	dbi	fezf2	tuba1b	bcl11a	cldn3	khdrbs3	mif	lmo4	pvrl3
tenm4	gng3	lix1	gtf3a	tmem158	pou3f1	mef2c	gnb2l1	rspo3	myt1l
hsp90aa1	tmsb15b1	enc1	prnp	rabgap1l	crmp1	eef1g	afap1	ssbp2	fabp7
tiam2	pou3f3	satb2	txndc17	nbea	med13l	fth1	zfp428	neurod2	abracl
arpp21	epha3	foxg1	plxna2	rplp0	foxp1	efnb2	flrt3	id2	lmo1
rplp1	tenm2	lrrtm1	ube2ql1	hsp90ab1	hs6st2	lars2	tshz2	rpgrip1	polr1d
pantr1	asap1	lmo7	nsg2	trim2	rps16	plxna4	mpg	gse1	nme1
igsf3	srrm4	foxo6	zfp462	tuba1a	ntm	msra	itpk1	ccnd2	uchl1
s100a10	clmp	map1b	smarca2	nr4a2	chd3	bcl11b	alcam	grp	klf7
acot1	pou3f2	vgll4	tmem160	st8sia2	dpysl5	lpl	hivep2	sepw1	nefm
ndrg1	fdps	gucy1a3	d430041d05rik	ppp1r14c	cck	nckap5	efnb1	sox5	st6galnac5
ralgps2	bhlhe22	upp2	clstn2	macrod2	gap43	trp53i11	scd2	h3f3a	lrpap1
cadm1	hmgcr	mrpl34	cdh8	csrp2	syt1	vim	dab1	tpt1	sec11c
mpped1	ptprz1	npc2	rpl35a	phactr1	b3gat1	ppp2r2b	nts	fnbp1l	rps15
rpl12	tenm3	srgap1	ntrk3	pbx1	fam107b	epha5	tmem108	celf2	limch1
sparcl1	cnih3	rnf121	sez6	smarcd3
